# Supplementary material for: Strain-driven Kovacs-like memory effect in glasses
Source: Nat Commun. 2023 Dec 18;14:8407. doi: 10.1038/s41467-023-44187-x (PMC10728148; doi:10.1038/s41467-023-44187-x)
Supplement: Supplementary file 4 — Source data [file 41467_2023_44187_MOESM4_ESM.xlsx]

## Sheet: Figure 1b
time(s)	stress(Ma)		time(s)	stress(Ma)		time(s)	stress(Ma)		time(s)	stress(Ma)		time(s)	stress(Ma)		time(s)	stress(Ma)
				0.002			0.003			0.004			0.0045			0.006
0	196.496		894.18	--		901.07	24.2337		901.42	60.7535		923.08	87.4409		897	--
1.0002	195.919		895.18	1.22489		902.07	24.3989		902.42	60.7908		924.08	87.4887		901.98	141.114
1.9998	195.022		896.18	1.32495		903.07	24.7054		903.42	60.8542		925.08	87.5615		902.98	141.093
2.9994	193.977		897.18	1.42788		904.07	25.063		904.42	60.9445		926.08	87.6431		903.98	141.008
3.9996	192.874		898.18	1.53453		905.07	25.4331		905.42	61.0509		927.08	87.7253		904.98	140.874
4.9998	191.767		899.13	1.63749		906.07	25.7945		906.42	61.1661		928.08	87.8039		905.98	140.708
5.9994	190.684		900.08	1.74321		907.07	26.1395		907.42	61.2854		929.08	87.8776		906.98	140.532
6.9996	189.643		901.08	1.85694		908.07	26.4655		908.42	61.406		930.08	87.9472		907.98	140.35
7.9998	188.651		902.08	1.97214		909.07	26.7724		909.42	61.5258		931.08	88.0122		908.98	140.164
8.9994	187.711		903.08	2.08927		910.07	27.061		910.42	61.6433		932.08	88.0728		909.98	139.978
9.9996	186.822		904.08	2.20711		911.07	27.3349		911.42	61.7579		933.08	88.1285		910.98	139.793
10.9998	185.98		905.08	2.3264		912.07	27.5924		912.42	61.8698		934.08	88.1792		911.98	139.611
11.9994	185.181		906.08	2.44603		913.07	27.8343		913.42	61.9775		935.03	88.2232		912.98	139.433
12.9996	184.424		907.08	2.56526		914.07	28.0636		914.42	62.0804		935.98	88.2643		913.98	139.26
13.9998	183.702		908.08	2.68397		915.07	28.2843		915.42	62.1788		936.98	88.2924		914.98	139.09
15	183.012		909.08	2.80312		916.07	28.4939		916.42	62.273		937.98	88.3094		915.98	138.925
16.0002	182.351		910.08	2.92258		917.07	28.6921		917.42	62.3637		938.98	88.3383		916.98	138.764
16.9998	181.714		911.08	3.04177		918.07	28.8828		918.42	62.4504		939.98	88.3684		917.98	138.607
17.9994	181.102		912.08	3.15082		919.07	29.0674		919.42	62.5341		940.98	88.3974		918.98	138.454
18.9996	180.525		913.08	3.2548		920.07	29.2471		920.42	62.6147		941.98	88.4257		919.98	138.306
19.9998	179.95		914.08	3.36809		921.07	29.4195		921.42	62.6925		942.98	88.4515		920.98	138.161
20.9994	179.385		915.08	3.48308		922.07	29.5827		922.42	62.7676		943.98	88.4758		921.98	138.02
21.9996	178.84		916.08	3.5974		923.07	29.7395		923.42	62.8405		944.98	88.4994		922.98	137.881
22.9998	178.314		917.08	3.71158		924.07	29.8919		924.42	62.9111		945.98	88.5204		923.98	137.745
23.9994	177.803		918.08	3.82534		925.07	30.0413		925.42	62.9789		946.98	88.54		924.98	137.611
24.9996	177.308		919.08	3.93824		926.07	30.1879		926.42	63.0443		947.98	88.5583		925.98	137.481
25.9998	176.827		920.08	4.05006		927.07	30.3206		927.42	63.107		948.98	88.5748		926.98	137.353
26.9994	176.359		921.08	4.16104		928.07	30.4428		928.42	63.1626		949.98	88.5908		927.98	137.227
27.9996	175.904		922.08	4.2705		929.07	30.574		929.42	63.2101		950.98	88.6057		928.98	137.102
28.9998	175.459		923.08	4.37976		930.07	30.7023		930.42	63.2595		951.98	88.6196		929.98	136.98
30	175.022		924.08	4.48725		931.07	30.8273		931.42	63.3093		952.98	88.6321		930.98	136.852
31.0002	174.593		925.08	4.59385		932.07	30.9497		932.42	63.3588		953.98	88.6433		931.98	136.722
31.9998	174.174		926.08	4.70003		933.07	31.0699		933.42	63.4073		954.98	88.6542		932.98	136.601
32.9994	173.763		927.08	4.80547		934.07	31.1886		934.42	63.4552		955.98	88.6638		933.98	136.483
33.9996	173.36		928.08	4.90873		935.07	31.3036		935.42	63.5022		956.98	88.6722		934.98	136.369
34.9998	172.964		929.08	5.01079		936.02	31.4084		936.42	63.5481		957.98	88.6798		935.98	136.257
35.9994	172.576		930.08	5.11151		936.97	31.5106		937.42	63.5929		958.98	88.6863		936.98	136.146
36.9996	172.195		931.08	5.21005		937.97	31.6172		938.42	63.6367		959.98	88.6923		937.98	136.038
37.9998	171.82		932.08	5.30794		938.97	31.7209		939.42	63.6797		960.98	88.6978		938.98	135.931
38.9994	171.452		933.08	5.40474		939.97	31.822		940.42	63.7223		961.98	88.7031		939.99	135.826
39.9996	171.089		934.08	5.50039		940.97	31.9195		941.42	63.7643		962.98	88.695		940.99	135.723
40.9998	170.732		935.08	5.59536		941.97	32.0153		942.42	63.8055		963.98	88.6807		941.99	135.621
41.9994	170.381		936.08	5.68942		942.97	32.1109		943.42	63.8456		964.98	88.6804		942.99	135.52
42.9996	170.036		937.08	5.78349		943.97	32.2058		944.42	63.8847		965.98	88.6823		943.99	135.42
43.9998	169.695		938.08	5.86777		944.97	32.2986		945.42	63.9225		966.98	88.6853		944.99	135.321
45	169.37		939.08	5.94583		945.97	32.3897		946.42	63.9591		967.98	88.6882		945.99	135.222
46.0002	169.032		940.08	6.03256		946.97	32.479		947.42	63.9946		968.98	88.6907		946.99	135.124
46.9998	168.693		941.08	6.1208		947.97	32.5669		948.42	64.029		969.98	88.6932		947.99	135.027
47.9994	168.363		942.08	6.20905		948.97	32.6523		949.42	64.0622		970.98	88.6949		948.99	134.931
48.9996	168.041		943.08	6.2969		949.97	32.7361		950.42	64.0945		971.98	88.6964		949.99	134.836
49.9998	167.724		944.08	6.3838		950.97	32.8184		951.42	64.1258		972.98	88.6974		950.99	134.743
50.9994	167.412		945.08	6.46979		951.97	32.8986		952.42	64.1565		973.98	88.698		951.99	134.65
51.9996	167.106		946.08	6.55532		952.97	32.9735		953.42	64.1864		974.98	88.6984		952.99	134.558
52.9998	166.805		947.08	6.64128		953.97	33.0372		954.42	64.2116		975.98	88.6983		953.99	134.467
53.9994	166.507		948.08	6.72636		954.97	33.1125		955.42	64.2313		976.98	88.6976		954.99	134.377
54.9996	166.214		949.08	6.81058		955.97	33.1876		956.42	64.2536		977.98	88.6969		955.99	134.287
55.9998	165.924		950.08	6.89338		956.97	33.2613		957.42	64.277		978.98	88.6957		956.99	134.189
56.9994	165.636		951.08	6.97559		957.97	33.3334		958.42	64.3004		979.98	88.6941		957.99	134.09
57.9996	165.351		952.08	7.05644		958.97	33.4047		959.42	64.3241		980.98	88.6921		958.99	133.996
58.9998	165.07		953.08	7.13612		959.97	33.4756		960.42	64.3478		981.98	88.6897		959.99	133.906
60	164.793		954.08	7.21556		960.97	33.5453		961.42	64.3717		982.98	88.6871		960.99	133.817
61.0002	164.519		955.08	7.29471		961.97	33.6136		962.42	64.3954		983.98	88.6845		961.99	133.73
61.9998	164.248		956.08	7.37272		962.97	33.6822		963.42	64.4188		984.98	88.6812		962.989	133.644
62.9994	163.979		957.08	7.45036		963.97	33.7493		964.42	64.4419		985.98	88.6778		963.99	133.559
63.9996	163.712		958.08	7.52761		964.97	33.8153		965.42	64.4644		986.98	88.6738		964.99	133.474
64.9998	163.448		959.08	7.60462		965.97	33.881		966.42	64.4867		987.98	88.6691		965.99	133.39
65.9994	163.188		960.08	7.68122		966.97	33.947		967.42	64.5091		988.98	88.6509		966.99	133.306
66.9996	162.932		961.08	7.75728		967.97	34.0125		968.42	64.5307		989.98	88.6282		967.99	133.223
67.9998	162.677		962.08	7.83268		968.97	34.0755		969.42	64.5521		990.98	88.6187		968.99	133.141
68.9994	162.425		963.086	7.9068		969.97	34.1375		970.42	64.5727		991.98	88.6118		969.99	133.059
69.9996	162.174		964.09	7.96994		970.97	34.1969		971.42	64.5934		992.98	88.6061		970.99	132.977
70.9998	161.936		965.09	8.02766		971.97	34.2561		972.42	64.6142		993.98	88.6009		971.99	132.896
71.9994	161.681		966.09	8.09478		972.97	34.3153		973.42	64.6347		994.98	88.5956		972.99	132.816
72.9996	161.423		967.09	8.16351		973.97	34.3748		974.42	64.6547		995.98	88.5905		973.99	132.736
73.9998	161.172		968.09	8.23221		974.97	34.4343		975.42	64.6746		996.98	88.5852		974.99	132.657
75	160.927		969.09	8.30062		975.97	34.492		976.42	64.6938		997.98	88.5795		975.99	132.577
76.0002	160.687		970.09	8.36967		976.97	34.5478		977.42	64.7125		998.981	88.5736		976.99	132.497
77.001	160.451		971.09	8.43888		977.97	34.602		978.42	64.7309		999.987	88.5679		977.989	132.418
78.0102	160.218		972.09	8.50857		978.97	34.6498		979.42	64.7489		1000.99	88.5617		978.99	132.34
79.0098	159.986		973.09	8.57864		979.97	34.6877		980.42	64.7616		1001.99	88.5552		979.99	132.262
80.01	159.756		974.09	8.64819		980.97	34.7388		981.42	64.7691		1002.99	88.5489		980.99	132.185
81.0102	159.529		975.09	8.717		981.97	34.7909		982.42	64.7795		1003.99	88.5419		981.99	132.108
82.0098	159.304		976.09	8.78511		982.97	34.8432		983.42	64.7916		1004.99	88.5348		982.99	132.023
83.01	159.081		977.09	8.8521		983.97	34.8946		984.42	64.8046		1005.99	88.5274		983.99	131.936
84.0102	158.859		978.09	8.91853		984.97	34.9446		985.42	64.8175		1006.99	88.5196		984.99	131.855
85.0098	158.639		979.09	8.98354		985.97	34.9956		986.42	64.8311		1007.99	88.5116		985.99	131.775
86.01	158.421		980.09	9.04756		986.97	35.0467		987.42	64.8451		1008.99	88.5036		986.99	131.697
87.0102	158.203		981.09	9.11149		987.97	35.097		988.42	64.8591		1009.99	88.4955		987.99	131.62
88.0098	157.985		982.09	9.17572		988.97	35.147		989.42	64.873		1010.99	88.4872		988.99	131.545
89.01	157.768		983.09	9.23963		989.97	35.1953		990.42	64.8868		1011.99	88.4789		989.99	131.471
90.0096	157.553		984.09	9.30278		990.97	35.2424		991.42	64.9005		1012.99	88.4709		990.99	131.397
91.0098	157.34		985.09	9.36492		991.97	35.2882		992.42	64.9137		1013.99	88.4627		991.99	131.325
92.01	157.129		986.09	9.42694		992.97	35.3334		993.42	64.9264		1014.99	88.4395		992.989	131.252
93.0102	156.921		987.09	9.48831		993.97	35.3791		994.42	64.9388		1015.99	88.4129		993.99	131.18
94.0098	156.715		988.09	9.54947		994.97	35.4247		995.42	64.951		1016.99	88.3994		994.99	131.108
95.01	156.511		989.09	9.61075		995.97	35.468		996.42	64.9632		1017.99	88.3881		995.99	131.036
96.0102	156.308		990.09	9.66124		996.97	35.5102		997.42	64.9752		1018.99	88.378		996.99	130.965
97.0098	156.115		991.091	9.70659		997.97	35.5541		998.42	64.987		1019.99	88.3688		997.99	130.895
98.01	155.905		992.09	9.76145		998.97	35.5975		999.42	64.9986		1020.99	88.36		998.99	130.824
99.0102	155.692		993.09	9.81801		999.97	35.6389		1000.42	65.0099		1021.99	88.351		999.99	130.754
100.01	155.486		994.09	9.87584		1000.98	35.681		1001.42	65.021		1022.99	88.3417		1000.99	130.685
101.01	155.283		995.09	9.93349		1001.98	35.7235		1002.42	65.0322		1023.99	88.3319		1001.99	130.616
102.01	155.083		996.09	9.99102		1002.98	35.7672		1003.42	65.0427		1024.99	88.3223		1002.99	130.547
103.01	154.887		997.09	10.0489		1003.98	35.8109		1004.42	65.0527		1025.99	88.3124		1003.99	130.478
104.01	154.694		998.09	10.1065		1004.98	35.8467		1005.42	65.0625		1026.99	88.302		1004.99	130.41
105.01	154.501		999.09	10.1645		1005.98	35.8727		1006.42	65.0672		1027.99	88.2916		1005.99	130.342
106.01	154.309		1000.09	10.222		1006.98	35.9124		1007.42	65.0673		1028.99	88.2811		1006.99	130.273
107.01	154.118		1001.09	10.2789		1007.98	35.9527		1008.42	65.0703		1029.99	88.27		1007.99	130.205
108.01	153.929		1002.09	10.3347		1008.98	35.9919		1009.42	65.075		1030.99	88.2591		1008.99	130.128
109.01	153.742		1003.09	10.3909		1009.98	36.0321		1010.42	65.0808		1031.99	88.2484		1009.99	130.05
110.01	153.556		1004.09	10.447		1010.98	36.0727		1011.42	65.0873		1032.99	88.2379		1010.99	129.978
111.01	153.371		1005.09	10.503		1011.98	36.1123		1012.42	65.0942		1033.99	88.2274		1011.99	129.909
112.01	153.187		1006.09	10.5588		1012.98	36.151		1013.42	65.1011		1034.99	88.2161		1012.99	129.84
113.01	153.005		1007.09	10.6135		1013.98	36.1897		1014.42	65.1082		1035.99	88.2045		1013.99	129.773
114.01	152.824		1008.09	10.6674		1014.98	36.2282		1015.42	65.1157		1036.99	88.1931		1014.99	129.707
115.01	152.644		1009.09	10.7209		1015.98	36.2669		1016.42	65.1233		1037.99	88.182		1015.99	129.641
116.01	152.462		1010.09	10.7741		1016.98	36.3044		1017.42	65.1311		1038.99	88.171		1016.99	129.575
117.01	152.281		1011.09	10.8266		1017.98	36.3403		1018.42	65.139		1039.99	88.1598		1017.99	129.509
118.01	152.101		1012.09	10.878		1018.98	36.3762		1019.42	65.1467		1040.99	88.1328		1018.99	129.445
119.01	151.923		1013.09	10.9292		1019.98	36.4126		1020.42	65.1544		1041.99	88.1037		1019.99	129.38
120.01	151.747		1014.09	10.9804		1020.98	36.4493		1021.42	65.1615		1042.99	88.0869		1020.99	129.315
121.01	151.571		1015.09	11.0314		1021.98	36.4855		1022.42	65.1681		1043.99	88.0729		1021.99	129.251
122.01	151.395		1016.09	11.0713		1022.98	36.5213		1023.42	65.175		1044.99	88.0603		1022.99	129.187
123.01	151.23		1017.09	11.1078		1023.98	36.5573		1024.42	65.1816		1045.99	88.0483		1023.99	129.123
124.01	151.049		1018.09	11.1536		1024.98	36.5925		1025.42	65.188		1046.99	88.0362		1024.99	129.059
125.01	150.867		1019.09	11.2014		1025.98	36.627		1026.42	65.1943		1047.99	88.0244		1025.99	128.996
126.01	150.689		1020.09	11.2498		1026.98	36.6609		1027.42	65.2006		1048.99	88.0127		1026.99	128.932
127.01	150.513		1021.09	11.2989		1027.98	36.6944		1028.42	65.2071		1049.99	88.0007		1027.99	128.869
128.01	150.34		1022.09	11.3489		1028.98	36.7284		1029.42	65.2132		1050.99	87.9882		1028.99	128.805
129.01	150.169		1023.09	11.3993		1029.98	36.7625		1030.42	65.2192		1051.99	87.9755		1029.99	128.742
130.01	150.002		1024.09	11.4498		1030.98	36.7902		1031.43	65.2247		1052.99	87.9631		1030.99	128.679
131.01	149.837		1025.09	11.4995		1031.98	36.8097		1032.43	65.2244		1053.99	87.9512		1031.99	128.617
132.01	149.672		1026.09	11.5483		1032.98	36.842		1033.43	65.2198		1054.99	87.9397		1032.99	128.554
133.01	149.507		1027.09	11.5973		1033.98	36.8726		1034.43	65.2186		1055.99	87.9272		1033.99	128.492
134.01	149.343		1028.09	11.6462		1034.98	36.9043		1035.43	65.2192		1056.99	87.9139		1034.99	128.42
135.01	149.18		1029.09	11.6954		1035.98	36.9353		1036.43	65.2205		1057.99	87.9011		1035.99	128.347
136.01	149.02		1030.09	11.744		1036.98	36.9651		1037.43	65.2224		1058.99	87.8884		1036.99	128.28
137.01	148.86		1031.09	11.7916		1037.98	36.9943		1038.43	65.2249		1059.99	87.8761		1037.99	128.215
138.01	148.699		1032.09	11.8389		1038.98	37.0257		1039.43	65.2279		1060.99	87.8635		1038.99	128.151
139.01	148.539		1033.09	11.8857		1039.98	37.0572		1040.43	65.2313		1061.99	87.8502		1039.99	128.089
140.01	148.379		1034.09	11.9323		1040.98	37.0882		1041.43	65.2346		1062.99	87.837		1040.99	128.028
141.01	148.22		1035.09	11.9785		1041.98	37.1197		1042.43	65.2381		1063.99	87.8242		1041.99	127.967
142.01	148.063		1036.09	12.0244		1042.98	37.1503		1043.43	65.2418		1064.99	87.8111		1042.99	127.906
143.01	147.908		1037.09	12.0698		1043.98	37.1802		1044.43	65.2455		1065.99	87.7974		1043.99	127.846
144.01	147.752		1038.09	12.1149		1044.98	37.2097		1045.43	65.2492		1066.99	87.7679		1044.99	127.786
145.01	147.596		1039.09	12.1604		1045.98	37.2389		1046.43	65.2531		1067.99	87.7376		1045.99	127.726
146.01	147.441		1040.09	12.2062		1046.98	37.2687		1047.43	65.2569		1068.99	87.7202		1046.99	127.666
147.01	147.286		1041.09	12.2515		1047.98	37.2983		1048.43	65.2605		1069.99	87.7057		1047.99	127.607
148.01	147.134		1042.09	12.2846		1048.98	37.3269		1049.43	65.264		1070.99	87.6926		1048.99	127.548
149.01	146.992		1043.09	12.3156		1049.98	37.3547		1050.43	65.267		1071.99	87.6795		1049.99	127.489
150.01	146.831		1044.09	12.3559		1050.98	37.3819		1051.43	65.2698		1072.99	87.6666		1050.99	127.43
151.01	146.666		1045.09	12.3989		1051.98	37.4078		1052.43	65.2726		1073.99	87.654		1051.99	127.371
152.01	146.506		1046.09	12.4422		1052.98	37.4322		1053.43	65.2755		1074.99	87.6412		1052.99	127.313
153.01	146.35		1047.09	12.4857		1053.98	37.4569		1054.43	65.2783		1075.99	87.6284		1053.99	127.255
154.01	146.198		1048.09	12.5289		1054.98	37.483		1055.43	65.2807		1076.99	87.6147		1054.99	127.197
155.01	146.049		1049.09	12.5724		1055.98	37.5092		1056.43	65.2828		1077.99	87.6012		1055.99	127.139
156.01	145.901		1050.09	12.6164		1056.98	37.5277		1057.43	65.2851		1078.99	87.5883		1056.99	127.082
157.01	145.754		1051.09	12.6601		1057.98	37.5392		1058.43	65.2821		1079.99	87.5752		1057.99	127.024
158.01	145.609		1052.09	12.703		1058.98	37.5645		1059.43	65.2757		1080.99	87.5614		1058.99	126.967
159.01	145.464		1053.09	12.7452		1059.98	37.5906		1060.43	65.272		1081.99	87.5474		1059.99	126.909
160.01	145.32		1054.09	12.7865		1060.98	37.6158		1061.43	65.2698		1082.99	87.5334		1060.99	126.841
161.01	145.179		1055.09	12.8277		1061.98	37.6411		1062.43	65.2686		1083.99	87.5192		1061.99	126.774
162.01	145.039		1056.09	12.869		1062.98	37.667		1063.43	65.268		1084.99	87.5043		1062.99	126.712
163.01	144.897		1057.09	12.9105		1063.98	37.6925		1064.43	65.268		1085.99	87.4892		1063.99	126.651
164.01	144.754		1058.09	12.9513		1064.98	37.7185		1065.43	65.2682		1086.99	87.4747		1064.99	126.592
165.01	144.612		1059.09	12.9915		1065.98	37.745		1066.43	65.2685		1087.99	87.4604		1065.99	126.533
166.01	144.47		1060.09	13.0313		1066.98	37.7702		1067.43	65.269		1088.99	87.4458		1066.99	126.476
167.01	144.329		1061.09	13.0714		1067.98	37.7942		1068.43	65.2699		1089.99	87.4307		1067.99	126.418
168.01	144.191		1062.09	13.1121		1068.98	37.8167		1069.43	65.2713		1090.99	87.4155		1068.99	126.361
169.01	144.053		1063.09	13.1526		1069.98	37.8407		1070.43	65.2727		1091.99	87.4002		1069.99	126.306
170.01	143.914		1064.09	13.1931		1070.98	37.8657		1071.43	65.274		1092.99	87.3675		1070.99	126.25
171.01	143.777		1065.09	13.2331		1071.98	37.8902		1072.43	65.2754		1093.99	87.3351		1071.99	126.194
172.01	143.639		1066.09	13.2723		1072.98	37.9148		1073.43	65.2768		1094.99	87.3143		1072.99	126.138
173.01	143.501		1067.09	13.3116		1073.98	37.9397		1074.43	65.2782		1095.99	87.2969		1074	126.083
174.01	143.365		1068.09	13.3397		1074.98	37.9644		1075.43	65.2794		1096.99	87.2813		1075	126.028
175.01	143.239		1069.09	13.3663		1075.98	37.9894		1076.43	65.2798		1097.99	87.266		1076	125.972
176.01	143.095		1070.09	13.4009		1076.98	38.0136		1077.43	65.2803		1098.99	87.2508		1077	125.916
177.01	142.949		1071.09	13.4378		1077.98	38.0369		1078.43	65.2807		1099.99	87.2363		1078	125.861
178.01	142.806		1072.09	13.4755		1078.98	38.0562		1079.43	65.2812		1100.99	87.222		1079	125.805
179.01	142.666		1073.09	13.5133		1079.98	38.0751		1080.43	65.2817		1101.99	87.2079		1080	125.749
180.01	142.528		1074.09	13.5512		1080.98	38.0973		1081.43	65.2821		1102.99	87.1935		1081	125.694
181.01	142.394		1075.09	13.5898		1081.98	38.1196		1082.43	65.2823		1103.99	87.1791		1082	125.639
182.01	142.262		1076.09	13.6283		1082.98	38.1349		1083.43	65.2826		1104.99	87.1649		1083	125.585
183.01	142.131		1077.09	13.6663		1083.98	38.1425		1084.43	65.2769		1105.99	87.1508		1084	125.531
184.01	142.001		1078.09	13.7038		1084.98	38.1622		1085.43	65.2682		1106.99	87.1361		1085	125.476
185.01	141.871		1079.09	13.7404		1085.98	38.1804		1086.43	65.2622		1107.99	87.1215		1086	125.422
186.01	141.741		1080.09	13.7768		1086.98	38.1977		1087.43	65.2575		1108.99	87.1068		1087	125.358
187.01	141.612		1081.09	13.8135		1087.98	38.2177		1088.43	65.2538		1109.99	87.0922		1088	125.294
188.01	141.484		1082.09	13.8504		1088.98	38.2398		1089.43	65.2508		1110.99	87.0772		1089	125.236
189.01	141.359		1083.09	13.8873		1089.98	38.2624		1090.43	65.2487		1111.99	87.0616		1090	125.179
190.01	141.235		1084.09	13.9239		1090.98	38.2852		1091.43	65.2471		1112.99	87.0465		1091	125.124
191.01	141.109		1085.09	13.9599		1091.98	38.3065		1092.43	65.246		1113.99	87.0314		1092	125.069
192.01	140.983		1086.09	13.9955		1092.98	38.3293		1093.43	65.2451		1114.99	87.0163		1093	125.014
193.01	140.856		1087.09	14.031		1093.98	38.35		1094.43	65.2439		1115.99	87.0015		1094	124.961
194.01	140.73		1088.09	14.0667		1094.98	38.3677		1095.43	65.2433		1116.99	86.9867		1095	124.908
195.01	140.605		1089.09	14.1021		1095.98	38.3851		1096.43	65.2427		1117.99	86.9721		1096	124.855
196.01	140.481		1090.09	14.1375		1096.98	38.402		1097.43	65.2423		1118.99	86.9394		1097	124.802
197.01	140.359		1091.09	14.1729		1097.98	38.4202		1098.43	65.242		1119.99	86.9078		1098	124.75
198.01	140.236		1092.09	14.2084		1098.98	38.4397		1099.43	65.2414		1120.99	86.8878		1099	124.698
199.01	140.113		1093.09	14.2438		1099.98	38.4608		1100.43	65.2408		1121.99	86.871		1100	124.645
200.01	139.99		1094.09	14.2668		1100.98	38.4811		1101.43	65.2401		1122.99	86.855		1101	124.593
201.01	139.874		1095.09	14.2891		1101.98	38.5014		1102.43	65.2395		1123.99	86.8395		1102	124.54
202.01	139.742		1096.09	14.3197		1102.98	38.5218		1103.43	65.2387		1124.99	86.8244		1103	124.488
203.01	139.608		1097.1	14.3523		1103.98	38.5425		1104.43	65.2378		1125.99	86.8098		1104	124.436
204.01	139.481		1098.1	14.3859		1104.98	38.5622		1105.43	65.2366		1126.99	86.7952		1105	124.384
205.01	139.357		1099.1	14.4196		1105.98	38.5804		1106.43	65.2353		1127.99	86.7804		1106	124.332
206.01	139.235		1100.1	14.4532		1106.98	38.5986		1107.43	65.234		1128.99	86.7659		1107	124.281
207.01	139.113		1101.1	14.4873		1107.98	38.616		1108.43	65.2327		1129.99	86.7519		1108	124.229
208.01	138.992		1102.1	14.5217		1108.98	38.6289		1109.43	65.2314		1130.99	86.7375		1109	124.178
209.01	138.872		1103.1	14.557		1109.98	38.6344		1110.43	65.2239		1131.99	86.7221		1110	124.126
210.01	138.752		1104.1	14.5918		1110.98	38.6519		1111.43	65.214		1133	86.707		1111	124.074
211.017	138.634		1105.1	14.6257		1111.98	38.6708		1112.43	65.2066		1134	86.6924		1112	124.022
212.02	138.518		1106.1	14.6587		1112.98	38.6901		1113.43	65.2005		1135	86.678		1113	123.96
213.02	138.403		1107.1	14.6908		1113.98	38.7086		1114.43	65.1955		1136	86.6636		1114	123.899
214.019	138.288		1108.1	14.7222		1114.98	38.7244		1115.43	65.1914		1137	86.6489		1115	123.843
215.02	138.172		1109.1	14.7544		1115.98	38.7404		1116.43	65.1881		1138	86.6342		1116	123.789
216.02	138.056		1110.1	14.7865		1116.98	38.7584		1117.43	65.1851		1139	86.6195		1117	123.737
217.019	137.941		1111.1	14.8182		1117.98	38.7768		1118.43	65.1827		1140	86.6041		1118	123.685
218.02	137.826		1112.1	14.8508		1118.98	38.7952		1119.43	65.1806		1141	86.5888		1119	123.634
219.02	137.712		1113.1	14.8835		1119.98	38.8124		1120.43	65.1785		1142	86.5735		1120	123.583
220.02	137.599		1114.1	14.9157		1120.98	38.8296		1121.43	65.1766		1143	86.5582		1121	123.533
221.02	137.488		1115.1	14.9477		1121.98	38.8453		1122.43	65.1748		1144	86.5427		1122	123.483
222.02	137.376		1116.1	14.9799		1122.98	38.8608		1123.43	65.1729		1145	86.5086		1123	123.433
223.02	137.264		1117.1	15.012		1123.98	38.877		1124.43	65.1707		1146	86.4773		1124	123.384
224.02	137.15		1118.1	15.0436		1124.98	38.8937		1125.43	65.1686		1147	86.4572		1125	123.334
225.02	137.037		1119.1	15.0753		1125.98	38.9102		1126.43	65.1663		1148	86.4397		1126	123.285
226.02	136.925		1120.1	15.0938		1126.98	38.9283		1127.43	65.164		1149	86.423		1127	123.236
227.02	136.819		1121.1	15.1129		1127.98	38.9468		1128.43	65.1615		1150	86.407		1128	123.186
228.02	136.697		1122.1	15.1396		1128.98	38.9649		1129.43	65.1589		1151	86.3912		1129	123.136
229.019	136.577		1123.1	15.1685		1129.98	38.9829		1130.43	65.1564		1152	86.3753		1130	123.086
230.02	136.462		1124.1	15.199		1130.98	38.9988		1131.43	65.1539		1153	86.3591		1131	123.036
231.02	136.348		1125.1	15.2299		1131.98	39.0148		1132.43	65.1516		1154	86.3432		1132	122.987
232.019	136.235		1126.1	15.2608		1132.98	39.0292		1133.43	65.1492		1155	86.3276		1133	122.938
233.02	136.125		1127.1	15.2917		1133.98	39.0446		1134.43	65.1467		1156	86.3119		1134	122.889
234.02	136.016		1128.1	15.3226		1134.98	39.0539		1135.43	65.1439		1157	86.2963		1135	122.84
235.02	135.907		1129.1	15.3531		1135.99	39.056		1136.43	65.1346		1158	86.2811		1136	122.791
236.02	135.799		1130.1	15.3828		1136.99	39.0699		1137.43	65.1232		1159	86.2667		1137	122.742
237.02	135.692		1131.1	15.4124		1137.99	39.0837		1138.43	65.1146		1160	86.2522		1138	122.692
238.02	135.588		1132.1	15.4425		1138.99	39.0984		1139.43	65.1072		1161	86.2366		1139	122.632
239.02	135.484		1133.1	15.4727		1139.99	39.1136		1140.43	65.1008		1162	86.2211		1140	122.574
240.02	135.378		1134.1	15.5029		1140.99	39.1296		1141.43	65.0953		1163	86.2061		1141	122.52
241.02	135.271		1135.1	15.5337		1141.99	39.1463		1142.43	65.0906		1164	86.1904		1142	122.468
242.02	135.165		1136.1	15.5643		1142.99	39.1634		1143.43	65.0868		1165	86.1738		1143	122.416
243.02	135.059		1137.1	15.594		1143.99	39.1793		1144.43	65.0835		1166	86.1575		1144	122.366
244.019	134.953		1138.1	15.6228		1144.99	39.1951		1145.43	65.0808		1167	86.1416		1145	122.317
245.02	134.848		1139.1	15.6511		1145.99	39.2111		1146.43	65.0786		1168	86.125		1146	122.269
246.02	134.744		1140.1	15.6791		1146.99	39.2257		1147.43	65.0764		1169	86.1086		1147	122.22
247.019	134.642		1141.1	15.7073		1147.99	39.2374		1148.43	65.0741		1170	86.0919		1148	122.172
248.02	134.54		1142.1	15.7358		1148.99	39.2508		1149.43	65.0717		1171	86.0561		1149	122.124
249.02	134.439		1143.1	15.7643		1149.99	39.2644		1150.43	65.0692		1172	86.0247		1150	122.076
250.02	134.336		1144.1	15.7926		1150.99	39.2788		1151.43	65.0668		1173	86.0037		1151	122.028
251.02	134.234		1145.1	15.8208		1151.99	39.2943		1152.43	65.0641		1174	85.9848		1152	121.98
252.02	134.132		1146.1	15.8363		1152.99	39.31		1153.43	65.0609		1175	85.9672		1153	121.931
253.02	134.036		1147.1	15.8535		1153.99	39.3245		1154.43	65.0575		1176	85.9499		1154	121.884
254.02	133.923		1148.1	15.8772		1154.99	39.3374		1155.43	65.0541		1177	85.9328		1155	121.836
255.02	133.81		1149.1	15.9023		1155.99	39.351		1156.43	65.0502		1178	85.9169		1156	121.789
256.02	133.704		1150.1	15.9293		1156.99	39.3654		1157.43	65.046		1179	85.9016		1157	121.741
257.02	133.601		1151.1	15.9577		1157.99	39.38		1158.43	65.0424		1180	85.886		1158	121.694
258.02	133.499		1152.1	15.9866		1158.99	39.3937		1159.43	65.0387		1181	85.87		1159	121.646
259.019	133.398		1153.1	16.0153		1159.99	39.4081		1160.43	65.0352		1182	85.8542		1160	121.599
260.02	133.297		1154.1	16.0434		1160.99	39.4155		1161.43	65.0318		1183	85.8386		1161	121.553
261.02	133.197		1155.1	16.0712		1161.99	39.4166		1162.43	65.0216		1184	85.8224		1162	121.507
262.019	133.097		1156.1	16.0991		1162.99	39.4292		1163.43	65.0095		1185	85.8062		1163	121.46
263.02	132.998		1157.1	16.1267		1163.99	39.4423		1164.43	65.0001		1186	85.7902		1164	121.414
264.02	132.899		1158.1	16.1551		1164.99	39.4556		1165.44	64.9923		1187	85.7742		1165	121.356
265.02	132.802		1159.1	16.1832		1165.99	39.4681		1166.44	64.9852		1188	85.7581		1166	121.301
266.02	132.706		1160.1	16.2111		1166.99	39.4822		1167.44	64.979		1189	85.7424		1167	121.249
267.02	132.609		1161.1	16.2392		1167.99	39.4956		1168.44	64.9735		1190	85.7266		1168	121.199
268.02	132.512		1162.1	16.2669		1168.99	39.5075		1169.44	64.9686		1191	85.7107		1169	121.149
269.02	132.414		1163.1	16.2944		1169.99	39.5207		1170.44	64.964		1192	85.6948		1170	121.101
270.02	132.318		1164.1	16.3214		1170.99	39.5354		1171.44	64.9596		1193	85.6787		1171	121.054
271.02	132.221		1165.1	16.3478		1171.99	39.549		1172.44	64.9553		1194	85.6629		1172	121.007
272.02	132.125		1166.1	16.374		1172.99	39.563		1173.44	64.9511		1195	85.6466		1173	120.96
273.02	132.028		1167.1	16.3998		1173.99	39.5773		1174.44	64.9468		1196	85.6298		1174	120.914
274.019	131.933		1168.1	16.4259		1174.99	39.5918		1175.44	64.9427		1197	85.5934		1175	120.868
275.02	131.839		1169.1	16.4517		1175.99	39.6058		1176.44	64.9385		1198	85.5624		1176	120.822
276.02	131.746		1170.1	16.4773		1176.99	39.6191		1177.44	64.9344		1199	85.5426		1177	120.776
277.019	131.654		1171.1	16.5025		1177.99	39.6317		1178.44	64.9305		1200	85.5241		1178	120.73
278.02	131.561		1172.1	16.5145		1178.99	39.6446		1179.44	64.9265		1201	85.5061		1179	120.683
279.02	131.472		1173.1	16.5283		1179.99	39.6579		1180.44	64.9222		1202	85.4888		1180	120.638
280.02	131.367		1174.1	16.5492		1180.99	39.6716		1181.44	64.9184		1203	85.4719		1181	120.593
281.02	131.261		1175.1	16.5722		1181.99	39.6842		1182.44	64.9149		1204	85.4549		1182	120.547
282.02	131.159		1176.1	16.5958		1182.99	39.6968		1183.44	64.9109		1205	85.438		1183	120.501
283.02	131.059		1177.1	16.6193		1183.99	39.7092		1184.44	64.9069		1206	85.4211		1184	120.456
284.02	130.962		1178.1	16.6432		1184.99	39.7214		1185.44	64.9023		1207	85.4044		1185	120.411
285.02	130.869		1179.1	16.6677		1185.99	39.7336		1186.44	64.8973		1208	85.3879		1186	120.366
286.02	130.778		1180.1	16.693		1186.99	39.7364		1187.44	64.8921		1209	85.3719		1187	120.321
287.02	130.687		1181.1	16.7183		1187.99	39.7318		1188.44	64.8807		1210	85.3558		1188	120.275
288.02	130.596		1182.1	16.7433		1188.99	39.7395		1189.44	64.8684		1211	85.3394		1189	120.229
289.019	130.505		1183.1	16.7676		1189.99	39.7476		1190.44	64.8582		1212	85.3231		1190	120.183
290.02	130.415		1184.1	16.7915		1190.99	39.7574		1191.44	64.849		1213	85.3073		1191	120.127
291.02	130.325		1185.1	16.815		1191.99	39.767		1192.44	64.8372		1214	85.2908		1192	120.073
292.019	130.234		1186.1	16.8384		1192.99	39.778		1193.44	64.825		1215	85.2737		1193	120.023
293.02	130.143		1187.1	16.862		1193.99	39.7898		1194.44	64.8148		1216	85.2567		1194	119.975
294.02	130.053		1188.1	16.8861		1194.99	39.8017		1195.44	64.8063		1217	85.24		1195	119.928
295.02	129.963		1189.1	16.9102		1195.99	39.8134		1196.44	64.7991		1218	85.2234		1196	119.883
296.02	129.875		1190.1	16.9346		1196.99	39.8248		1197.44	64.793		1219	85.2063		1197	119.838
297.02	129.787		1191.1	16.9591		1197.99	39.8367		1198.44	64.7871		1220	85.1893		1198	119.794
298.02	129.699		1192.1	16.9835		1198.99	39.8482		1199.44	64.7812		1221	85.1723		1199	119.749
299.02	129.609		1193.1	17.0078		1199.99	39.8581		1200.44	64.7758		1222	85.1548		1200	119.705
300.02	129.519		1194.1	17.0319		1200.99	39.8685		1201.44	64.7708		1223	85.1175		1201	119.662
301.02	129.429		1195.1	17.0557		1201.99	39.8807		1202.44	64.766		1224	85.087		1202	119.618
302.02	129.34		1196.1	17.0789		1202.99	39.8926		1203.44	64.7612		1225	85.0663		1203	119.574
303.02	129.251		1197.1	17.1027		1203.99	39.9036		1204.44	64.7565		1226	85.0477		1204	119.531
304.019	129.162		1198.1	17.1129		1204.99	39.9143		1205.44	64.7522		1227	85.0301		1205	119.487
305.02	129.078		1199.1	17.1265		1205.99	39.9248		1206.44	64.7478		1228	85.0133		1206	119.444
306.02	128.979		1200.1	17.1454		1206.99	39.9347		1207.44	64.7431		1229	84.997		1207.01	119.4
307.019	128.882		1201.1	17.1666		1207.99	39.9443		1208.44	64.7385		1230	84.9802		1208.01	119.357
308.02	128.789		1202.1	17.1891		1208.99	39.954		1209.44	64.7343		1231	84.9635		1209.01	119.313
309.02	128.698		1203.1	17.2119		1209.99	39.9638		1210.44	64.7301		1232	84.9472		1210.01	119.269
310.02	128.609		1204.1	17.2355		1210.99	39.9744		1211.44	64.7258		1233	84.9305		1211.01	119.226
311.02	128.521		1205.1	17.2584		1211.99	39.9854		1212.44	64.7214		1234	84.914		1212.01	119.183
312.02	128.434		1206.1	17.281		1212.99	39.9883		1213.44	64.7163		1235	84.8979		1213.01	119.141
313.02	128.348		1207.1	17.3038		1213.99	39.9859		1214.44	64.7034		1236	84.8817		1214.01	119.098
314.02	128.262		1208.1	17.3262		1214.99	39.9958		1215.44	64.6894		1237	84.8654		1215.01	119.055
315.02	128.176		1209.1	17.3493		1215.99	40.0056		1216.44	64.6777		1238	84.8496		1216.01	119.012
316.02	128.091		1210.1	17.3727		1216.99	40.0164		1217.44	64.6675		1239	84.8342		1217.01	118.958
317.02	128.006		1211.1	17.3959		1217.99	40.0264		1218.44	64.6581		1240	84.8187		1218.01	118.907
318.02	127.924		1212.1	17.4191		1218.99	40.0362		1219.44	64.6493		1241	84.8024		1219.01	118.86
319.019	127.842		1213.1	17.4421		1219.99	40.0468		1220.44	64.6414		1242	84.7862		1220.01	118.813
320.02	127.76		1214.1	17.4649		1220.99	40.0576		1221.44	64.6339		1243	84.7695		1221.01	118.768
321.02	127.676		1215.1	17.4872		1221.99	40.0672		1222.44	64.6266		1244	84.7527		1222.01	118.724
322.019	127.592		1216.1	17.5092		1222.99	40.0763		1223.44	64.6201		1245	84.7359		1223.01	118.681
323.02	127.509		1217.1	17.5307		1223.99	40.085		1224.44	64.6139		1246	84.7198		1224.01	118.639
324.02	127.425		1218.1	17.5525		1224.99	40.0945		1225.44	64.608		1247	84.7036		1225.01	118.597
325.02	127.342		1219.1	17.5734		1225.99	40.104		1226.44	64.6021		1248	84.6862		1226.01	118.556
326.02	127.258		1220.1	17.5945		1226.99	40.1131		1227.44	64.5963		1249	84.6478		1227.01	118.514
327.02	127.175		1221.1	17.6156		1227.99	40.1223		1228.44	64.5903		1250	84.6172		1228.01	118.473
328.02	127.092		1222.1	17.6369		1228.99	40.132		1229.44	64.5839		1251	84.5965		1229.01	118.432
329.02	127.011		1223.1	17.6582		1229.99	40.1413		1230.44	64.5772		1252	84.578		1230.01	118.389
330.02	126.932		1224.1	17.6653		1230.99	40.1499		1231.44	64.5703		1253	84.56		1231.01	118.347
331.02	126.856		1225.1	17.6764		1231.99	40.1583		1232.44	64.5635		1254	84.5426		1232.01	118.305
332.02	126.763		1226.1	17.6937		1232.99	40.1674		1233.44	64.5567		1255	84.5253		1233.01	118.263
333.02	126.671		1227.1	17.7128		1233.99	40.1767		1234.44	64.5497		1256	84.5082		1234.01	118.221
334.019	126.583		1228.1	17.7333		1234.99	40.1853		1235.44	64.5427		1257	84.4917		1235.01	118.18
335.02	126.497		1229.1	17.7544		1235.99	40.1934		1236.44	64.5359		1258	84.4759		1236.01	118.139
336.02	126.413		1230.11	17.7754		1236.99	40.2008		1237.44	64.5291		1259	84.4598		1237.01	118.098
337.019	126.331		1231.11	17.7963		1237.99	40.2083		1238.44	64.5223		1260	84.4432		1238.01	118.058
338.02	126.25		1232.11	17.8178		1238.99	40.2083		1239.44	64.5152		1261	84.4268		1239.01	118.016
339.02	126.17		1233.11	17.8398		1239.99	40.2037		1240.44	64.5005		1262	84.4102		1240.01	117.976
340.02	126.091		1234.11	17.862		1240.99	40.2106		1241.44	64.4853		1263	84.3937		1241.01	117.935
341.02	126.014		1235.11	17.8842		1241.99	40.2185		1242.44	64.4724		1264	84.3773		1242.01	117.894
342.02	125.936		1236.11	17.9057		1242.99	40.2276		1243.44	64.4609		1265	84.3612		1243.01	117.841
343.02	125.859		1237.11	17.9268		1243.99	40.2357		1244.44	64.4505		1266	84.3454		1244.01	117.792
344.024	125.78		1238.11	17.9479		1244.99	40.2428		1245.44	64.4412		1267.01	84.329		1245.01	117.747
345.03	125.7		1239.11	17.9689		1245.99	40.251		1246.44	64.433		1268.01	84.3127		1246.01	117.704
346.03	125.621		1240.11	17.9899		1246.99	40.2596		1247.44	64.4253		1269.01	84.2964		1247.01	117.662
347.03	125.543		1241.11	18.0107		1247.99	40.2682		1248.44	64.4181		1270.01	84.2794		1248.01	117.62
348.03	125.464		1242.11	18.0311		1248.99	40.2759		1249.44	64.4109		1271.01	84.2623		1249.01	117.579
349.03	125.385		1243.11	18.0514		1249.99	40.2835		1250.44	64.4044		1272.01	84.2455		1250.01	117.538
350.03	125.306		1244.11	18.0721		1250.99	40.2905		1251.44	64.3978		1273.01	84.2286		1251.01	117.497
351.03	125.228		1245.11	18.0931		1251.99	40.2981		1252.44	64.3911		1274.01	84.2111		1252.01	117.456
352.03	125.151		1246.11	18.1143		1252.99	40.307		1253.44	64.3844		1275.01	84.1716		1253.01	117.414
353.03	125.076		1247.11	18.1354		1253.99	40.3154		1254.44	64.3781		1276.01	84.1414		1254.01	117.372
354.029	125		1248.11	18.1563		1254.99	40.3236		1255.44	64.3717		1277.01	84.1206		1255.01	117.33
355.03	124.924		1249.11	18.1765		1255.99	40.3316		1256.44	64.3651		1278.01	84.1021		1256.01	117.288
356.03	124.848		1250.11	18.1828		1256.99	40.3406		1257.44	64.3587		1279.01	84.0842		1257.01	117.246
357.029	124.774		1251.11	18.1923		1257.99	40.3493		1258.44	64.3524		1280.01	84.0674		1258.01	117.205
358.03	124.685		1252.11	18.207		1258.99	40.3582		1259.44	64.346		1281.01	84.0507		1259.01	117.163
359.03	124.598		1253.11	18.2237		1259.99	40.3674		1260.44	64.3397		1282.01	84.0338		1260.01	117.123
360.03	124.515		1254.11	18.2422		1260.99	40.3761		1261.44	64.3332		1283.01	84.0167		1261.01	117.082
361.03	124.434		1255.11	18.2613		1261.99	40.3847		1262.44	64.3266		1284.01	84		1262.01	117.042
362.03	124.355		1256.11	18.2803		1262.99	40.3934		1263.44	64.32		1285.01	83.9837		1263.01	117.003
363.03	124.277		1257.11	18.2998		1263.99	40.4008		1264.44	64.3136		1286.01	83.9671		1264.01	116.963
364.03	124.201		1258.11	18.3198		1264.99	40.4001		1265.44	64.3072		1287.01	83.9507		1265.01	116.923
365.03	124.127		1259.11	18.3398		1265.99	40.3936		1266.44	64.293		1288.01	83.9349		1266.01	116.883
366.03	124.054		1260.11	18.3601		1266.99	40.3997		1267.44	64.2786		1289.01	83.919		1267.01	116.844
367.03	123.98		1261.11	18.3807		1267.99	40.4063		1268.44	64.2664		1290.01	83.9032		1268.01	116.804
368.03	123.906		1262.11	18.4009		1268.99	40.4139		1269.44	64.2553		1291.01	83.8878		1269.01	116.754
369.029	123.831		1263.11	18.4209		1269.99	40.4205		1270.44	64.2451		1292.01	83.8726		1270.01	116.707
370.03	123.756		1264.11	18.4401		1271	40.4275		1271.44	64.2356		1293.01	83.8567		1271.01	116.663
371.03	123.681		1265.11	18.4586		1272	40.4347		1272.44	64.2269		1294.01	83.8403		1272.01	116.621
372.029	123.606		1266.11	18.4778		1273	40.4429		1273.44	64.2189		1295.01	83.8239		1273.01	116.58
373.03	123.531		1267.11	18.4973		1274	40.4509		1274.44	64.2112		1296.01	83.8078		1274.01	116.54
374.03	123.457		1268.11	18.516		1275	40.4587		1275.44	64.2039		1297.01	83.7904		1275.01	116.5
375.03	123.383		1269.11	18.5347		1276	40.4658		1276.44	64.197		1298.01	83.7732		1276.01	116.46
376.03	123.31		1270.11	18.5533		1277	40.4722		1277.44	64.1901		1299.01	83.7561		1277.01	116.421
377.03	123.238		1271.11	18.5714		1278	40.4786		1278.44	64.1833		1300.01	83.7382		1278.01	116.382
378.03	123.165		1272.11	18.589		1279	40.4853		1279.44	64.1763		1301.01	83.6984		1279.01	116.342
379.03	123.093		1273.11	18.6067		1280	40.4923		1280.44	64.1694		1302.01	83.6691		1280.01	116.304
380.03	123.022		1274.11	18.6244		1281	40.4985		1281.44	64.1626		1303.01	83.649		1281.01	116.265
381.03	122.95		1275.11	18.6422		1282	40.5046		1282.44	64.1557		1304.01	83.6315		1282.01	116.227
382.03	122.879		1276.11	18.646		1283	40.5111		1283.44	64.1488		1305.01	83.6148		1283.01	116.189
383.03	122.809		1277.11	18.6545		1284	40.5177		1284.44	64.1422		1306.01	83.5979		1284.01	116.151
384.029	122.724		1278.11	18.6685		1285	40.5248		1285.44	64.1361		1307.01	83.5812		1285.01	116.113
385.03	122.641		1279.11	18.6842		1286	40.5308		1286.44	64.1299		1308.01	83.5645		1286.01	116.076
386.03	122.562		1280.11	18.7008		1287	40.5356		1287.44	64.1235		1309.01	83.5478		1287.01	116.038
387.029	122.486		1281.11	18.7184		1288	40.5412		1288.44	64.1168		1310.01	83.5313		1288.01	116.001
388.03	122.412		1282.11	18.7359		1289	40.5434		1289.44	64.1097		1311.01	83.515		1289.01	115.963
389.03	122.34		1283.11	18.7532		1290	40.5445		1290.44	64.1022		1312.01	83.4981		1290.01	115.925
390.03	122.27		1284.11	18.7707		1291	40.5381		1291.44	64.0941		1313.01	83.4811		1291.01	115.886
391.03	122.201		1285.11	18.7886		1292	40.5299		1292.44	64.0783		1314.01	83.4644		1292.01	115.848
392.03	122.132		1286.11	18.8065		1293	40.5359		1293.44	64.0631		1315.01	83.4474		1293.01	115.81
393.03	122.064		1287.11	18.8242		1294	40.5434		1294.44	64.0503		1316.01	83.4299		1294.01	115.772
394.03	121.995		1288.11	18.8428		1295	40.5511		1295.44	64.039		1317.01	83.4129		1295.01	115.723
395.03	121.924		1289.11	18.8614		1296	40.5589		1296.44	64.0286		1318.01	83.3962		1296.01	115.677
396.03	121.854		1290.11	18.8796		1297	40.5659		1297.44	64.0193		1319.01	83.3791		1297.01	115.635
397.03	121.785		1291.11	18.898		1298	40.5724		1298.44	64.011		1320.01	83.3622		1298.01	115.594
398.03	121.716		1292.11	18.916		1299	40.5792		1299.45	64.0032		1321.01	83.3458		1299.01	115.554
399.029	121.646		1293.11	18.9339		1300	40.5854		1300.45	63.9958		1322.01	83.3292		1300.01	115.514
400.03	121.577		1294.11	18.9515		1301	40.5907		1301.45	63.9889		1323.01	83.3125		1301.01	115.474
401.03	121.507		1295.11	18.9694		1302	40.5962		1302.45	63.982		1324.01	83.2956		1302.01	115.434
402.029	121.438		1296.11	18.987		1303	40.6018		1303.45	63.9752		1325.01	83.2786		1303.01	115.395
403.03	121.369		1297.11	19.0045		1304	40.6076		1304.45	63.9683		1326.01	83.2613		1304.01	115.357
404.03	121.301		1298.11	19.0223		1305	40.6143		1305.45	63.9617		1327.01	83.2216		1305.01	115.319
405.03	121.233		1299.11	19.04		1306	40.6213		1306.45	63.955		1328.01	83.1933		1306.01	115.282
406.03	121.166		1300.11	19.0572		1307	40.6288		1307.45	63.9483		1329.01	83.1732		1307.01	115.244
407.03	121.098		1301.11	19.0742		1308	40.6348		1308.45	63.9413		1330.01	83.1559		1308.01	115.207
408.03	121.032		1302.11	19.0773		1309	40.6416		1309.45	63.9342		1331.01	83.1389		1309.01	115.169
409.03	120.966		1303.11	19.0852		1310	40.6474		1310.45	63.927		1332.01	83.1221		1310.01	115.132
410.03	120.885		1304.11	19.0981		1311	40.653		1311.45	63.9197		1333.01	83.1057		1311.01	115.095
411.03	120.807		1305.11	19.1125		1312	40.6593		1312.45	63.9125		1334.01	83.0896		1312.01	115.057
412.03	120.733		1306.11	19.1281		1313	40.666		1313.45	63.9055		1335.01	83.0735		1313.01	115.02
413.03	120.661		1307.11	19.1445		1314	40.6716		1314.45	63.8986		1336.01	83.0576		1314.01	114.981
414.029	120.591		1308.11	19.1615		1315	40.6773		1315.45	63.8916		1337.01	83.0421		1315.01	114.943
415.03	120.523		1309.11	19.1782		1316	40.6838		1316.45	63.8843		1338.01	83.0266		1316.01	114.905
416.03	120.455		1310.11	19.1951		1317	40.6806		1317.45	63.8766		1339.01	83.0105		1317.01	114.868
417.029	120.389		1311.11	19.2124		1318	40.6729		1318.45	63.8603		1340.01	82.9948		1318.01	114.831
418.03	120.323		1312.11	19.2292		1319	40.6769		1319.45	63.8442		1341.01	82.9793		1319.01	114.794
419.03	120.259		1313.11	19.2454		1320	40.6816		1320.45	63.8302		1342.01	82.9634		1320.01	114.756
420.03	120.194		1314.11	19.2624		1321	40.6863		1321.45	63.8176		1343.01	82.9472		1321.01	114.708
421.03	120.129		1315.11	19.2792		1322	40.6915		1322.45	63.8065		1344.01	82.9314		1322.01	114.664
422.03	120.063		1316.11	19.296		1323	40.6977		1323.45	63.7962		1345.01	82.9164		1323.01	114.623
423.03	119.996		1317.11	19.313		1324	40.7037		1324.45	63.7868		1346.01	82.9017		1324.01	114.584
424.03	119.93		1318.11	19.3295		1325	40.7094		1325.45	63.7786		1347.01	82.8868		1325.01	114.545
425.03	119.865		1319.11	19.3459		1326	40.7147		1326.45	63.7708		1348.01	82.8723		1326.01	114.506
426.03	119.799		1320.11	19.3623		1327	40.7186		1327.45	63.7633		1349.01	82.8579		1327.01	114.468
427.03	119.733		1321.11	19.3784		1328	40.7221		1328.45	63.7558		1350.01	82.8433		1328.01	114.43
428.03	119.667		1322.11	19.394		1329	40.7269		1329.45	63.7484		1351.01	82.8279		1329.01	114.392
429.029	119.601		1323.11	19.4094		1330	40.7328		1330.45	63.7413		1352.01	82.8118		1330.01	114.355
430.03	119.535		1324.11	19.4249		1331	40.7396		1331.45	63.7339		1353.01	82.773		1331.01	114.318
431.03	119.469		1325.11	19.4402		1332	40.7458		1332.45	63.7265		1354.01	82.7468		1332.01	114.281
432.029	119.404		1326.11	19.4551		1333	40.7518		1333.45	63.7192		1355.01	82.7284		1333.01	114.245
433.03	119.34		1327.11	19.4691		1334	40.7549		1334.45	63.7118		1356.01	82.711		1334.01	114.21
434.03	119.277		1328.11	19.47		1335	40.7578		1335.45	63.704		1357.01	82.6946		1335.01	114.174
435.03	119.216		1329.11	19.4764		1336	40.7617		1336.45	63.6966		1358.01	82.6789		1336.01	114.139
436.03	119.14		1330.11	19.4874		1337	40.7668		1337.45	63.6892		1359.01	82.6631		1337.01	114.103
437.03	119.066		1331.11	19.4997		1338	40.7717		1338.45	63.6815		1360.01	82.6469		1338.01	114.067
438.03	118.995		1332.11	19.5132		1339	40.7767		1339.45	63.6737		1361.01	82.6311		1339.01	114.031
439.03	118.927		1333.11	19.5271		1340	40.7828		1340.45	63.6659		1362.01	82.6155		1340.01	113.994
440.03	118.861		1334.11	19.5419		1341	40.7878		1341.45	63.6582		1363.01	82.5996		1341.02	113.958
441.03	118.795		1335.11	19.5577		1342	40.793		1342.45	63.6503		1364.01	82.5838		1342.02	113.923
442.03	118.731		1336.11	19.5731		1343	40.7894		1343.45	63.6416		1365.01	82.568		1343.02	113.888
443.03	118.668		1337.11	19.5881		1344	40.7812		1344.45	63.6245		1366.01	82.5515		1344.02	113.852
444.029	118.605		1338.11	19.6028		1345	40.7841		1345.45	63.6084		1367.01	82.5347		1345.02	113.817
445.03	118.543		1339.11	19.6181		1346	40.7873		1346.45	63.5947		1368.01	82.5183		1346.02	113.78
446.03	118.482		1340.11	19.6329		1347	40.7916		1347.45	63.5827		1369.01	82.5022		1347.02	113.733
447.029	118.422		1341.11	19.6476		1348	40.793		1348.45	63.5719		1370.01	82.486		1348.02	113.69
448.03	118.361		1342.11	19.6625		1349	40.793		1349.45	63.5619		1371.01	82.4695		1349.02	113.65
449.03	118.301		1343.11	19.6774		1350	40.7933		1350.45	63.5526		1372.01	82.4535		1350.02	113.611
450.03	118.241		1344.11	19.6923		1351	40.7963		1351.45	63.5441		1373.01	82.438		1351.02	113.572
451.03	118.179		1345.11	19.7069		1352	40.801		1352.45	63.5361		1374.01	82.4227		1352.02	113.534
452.03	118.117		1346.11	19.7214		1353	40.807		1353.45	63.5283		1375.01	82.4068		1353.02	113.496
453.03	118.055		1347.11	19.7363		1354	40.8125		1354.45	63.5209		1376.01	82.3914		1354.02	113.459
454.03	117.994		1348.11	19.7513		1355	40.8177		1355.45	63.5134		1377.01	82.3757		1355.02	113.423
455.03	117.933		1349.11	19.7667		1356	40.8234		1356.45	63.5059		1378.01	82.3582		1356.02	113.387
456.03	117.871		1350.11	19.7823		1357	40.8284		1357.45	63.4987		1379.01	82.3184		1357.02	113.351
457.03	117.81		1351.11	19.7979		1358	40.8334		1358.45	63.4915		1380.01	82.2916		1358.02	113.316
458.03	117.749		1352.11	19.8136		1359	40.836		1359.45	63.4845		1381.01	82.2716		1359.02	113.28
459.029	117.688		1353.11	19.8277		1360	40.8388		1360.45	63.4778		1382.01	82.2541		1360.02	113.245
460.03	117.627		1354.11	19.8276		1361	40.8437		1361.45	63.4708		1383.01	82.2373		1361.02	113.211
461.03	117.567		1355.11	19.8335		1362	40.849		1362.45	63.4633		1384.01	82.2209		1362.02	113.177
462.029	117.495		1356.11	19.8444		1363	40.8545		1363.45	63.4559		1385.01	82.2052		1363.02	113.142
463.03	117.426		1357.11	19.8567		1364	40.8599		1364.45	63.4487		1386.01	82.1895		1364.02	113.107
464.03	117.36		1358.11	19.8698		1365	40.8637		1365.45	63.4412		1387.01	82.1731		1365.02	113.072
465.03	117.296		1359.11	19.8834		1366	40.867		1366.45	63.4334		1388.01	82.1572		1366.02	113.037
466.03	117.234		1360.11	19.8973		1367	40.8677		1367.45	63.4255		1389.01	82.142		1367.02	113.002
467.03	117.172		1361.11	19.9117		1368	40.8665		1368.45	63.4177		1390.01	82.1264		1368.02	112.968
468.03	117.111		1362.11	19.9257		1369	40.8591		1369.45	63.4096		1391.01	82.1102		1369.02	112.934
469.03	117.052		1363.12	19.9403		1370	40.8498		1370.45	63.393		1392.01	82.094		1370.02	112.899
470.03	116.993		1364.12	19.9552		1371	40.8526		1371.45	63.3773		1393.01	82.0783		1371.02	112.865
471.03	116.933		1365.12	19.9693		1372	40.8567		1372.45	63.364		1394.01	82.0623		1372.02	112.829
472.03	116.874		1366.12	19.9834		1373	40.862		1373.45	63.3524		1395.01	82.0462		1373.02	112.783
473.03	116.815		1367.12	19.998		1374	40.8667		1374.45	63.3419		1396.01	82.0305		1374.02	112.742
474.029	116.757		1368.12	20.013		1375	40.8707		1375.45	63.3326		1397.01	82.0149		1375.02	112.703
475.03	116.698		1369.12	20.0279		1376	40.8753		1376.45	63.3238		1398.01	81.9992		1376.02	112.666
476.03	116.639		1370.12	20.0422		1377	40.8797		1377.45	63.3152		1399.01	81.9839		1377.02	112.629
477.029	116.581		1371.12	20.0558		1378	40.8835		1378.45	63.307		1400.02	81.9687		1378.02	112.592
478.037	116.523		1372.12	20.0695		1379	40.8875		1379.45	63.2996		1401.02	81.9534		1379.02	112.556
479.039	116.466		1373.12	20.0834		1380	40.8922		1380.45	63.2921		1402.02	81.9374		1380.02	112.52
480.04	116.409		1374.12	20.0968		1381	40.8962		1381.45	63.2849		1403.02	81.9216		1381.02	112.485
481.04	116.351		1375.12	20.1099		1382	40.8995		1382.45	63.2779		1404.02	81.9048		1382.02	112.45
482.04	116.294		1376.12	20.1228		1383	40.9024		1383.45	63.2706		1405.02	81.8653		1383.02	112.415
483.04	116.237		1377.12	20.1361		1384	40.9055		1384.45	63.2632		1406.02	81.8396		1384.02	112.381
484.04	116.178		1378.12	20.1491		1385	40.9087		1385.45	63.2559		1407.02	81.8209		1385.02	112.346
485.039	116.12		1379.12	20.1605		1386	40.9111		1386.45	63.2484		1408.02	81.8047		1386.02	112.312
486.04	116.064		1380.12	20.1593		1387	40.9147		1387.45	63.2409		1409.02	81.7896		1387.02	112.278
487.04	116.007		1381.12	20.1636		1388	40.9191		1388.45	63.2335		1410.02	81.7751		1388.02	112.244
488.039	115.936		1382.12	20.1727		1389	40.9234		1389.45	63.2259		1411.02	81.7606		1389.02	112.211
489.04	115.869		1383.12	20.1833		1390	40.9275		1390.45	63.2183		1412.02	81.7461		1390.02	112.178
490.04	115.806		1384.12	20.1952		1391	40.9308		1391.45	63.2106		1413.02	81.7314		1391.02	112.144
491.039	115.745		1385.12	20.2081		1392	40.9337		1392.45	63.2029		1414.02	81.7165		1392.02	112.11
492.04	115.686		1386.12	20.2213		1393	40.9364		1393.45	63.195		1415.02	81.7013		1393.02	112.077
493.04	115.628		1387.12	20.2352		1394	40.9391		1394.45	63.1874		1416.02	81.6863		1394.02	112.043
494.039	115.573		1388.12	20.2484		1395	40.9332		1395.45	63.1796		1417.02	81.6714		1395.02	112.01
495.04	115.517		1389.12	20.2614		1396	40.9251		1396.45	63.1631		1418.02	81.6565		1396.02	111.977
496.04	115.462		1390.12	20.2745		1397	40.9277		1397.45	63.1479		1419.02	81.6407		1397.02	111.944
497.04	115.407		1391.12	20.2872		1398	40.929		1398.45	63.1352		1420.02	81.625		1398.02	111.909
498.04	115.354		1392.12	20.3001		1399	40.9305		1399.45	63.1242		1421.02	81.6094		1399.02	111.865
499.04	115.299		1393.12	20.3128		1400	40.9322		1400.45	63.1143		1422.02	81.5934		1400.02	111.824
500.039	115.243		1394.12	20.3253		1401	40.9346		1401.45	63.1051		1423.02	81.5768		1401.02	111.787
501.04	115.187		1395.12	20.3379		1402	40.937		1402.45	63.0963		1424.02	81.5613		1402.02	111.751
502.04	115.132		1396.12	20.3508		1403	40.9407		1403.45	63.0877		1425.02	81.5462		1403.02	111.715
503.039	115.077		1397.12	20.3635		1404	40.9442		1404.45	63.0791		1426.02	81.5309		1404.02	111.679
504.04	115.022		1398.12	20.3757		1405	40.9463		1405.45	63.0708		1427.02	81.5157		1405.02	111.644
505.04	114.965		1399.12	20.3879		1406.01	40.9483		1406.45	63.063		1428.02	81.5007		1406.02	111.608
506.039	114.91		1400.12	20.3995		1407.01	40.9515		1407.45	63.0554		1429.02	81.4863		1407.02	111.573
507.04	114.855		1401.12	20.4111		1408.01	40.9562		1408.45	63.0474		1430.02	81.4703		1408.02	111.54
508.04	114.8		1402.12	20.4226		1409.01	40.9615		1409.45	63.0396		1431.02	81.4313		1409.02	111.506
509.039	114.745		1403.12	20.4339		1410.01	40.9673		1410.45	63.0316		1432.02	81.4062		1410.02	111.473
510.04	114.69		1404.12	20.4452		1411.01	40.9721		1411.45	63.0235		1433.02	81.3876		1411.02	111.44
511.04	114.636		1405.12	20.4553		1412.01	40.9766		1412.45	63.0153		1434.02	81.3712		1412.02	111.407
512.04	114.584		1406.12	20.4516		1413.01	40.9815		1413.45	63.0074		1435.02	81.3557		1413.02	111.373
513.04	114.529		1407.12	20.4552		1414.01	40.9862		1414.45	62.9996		1436.02	81.3403		1414.02	111.34
514.04	114.462		1408.12	20.4631		1415.01	40.9893		1415.45	62.9917		1437.02	81.3252		1415.02	111.308
515.039	114.397		1409.12	20.4729		1416.01	40.992		1416.45	62.9837		1438.02	81.3101		1416.02	111.275
516.04	114.337		1410.12	20.4833		1417.01	40.9952		1417.45	62.9755		1439.02	81.2952		1417.02	111.243
517.04	114.278		1411.12	20.4944		1418.01	40.9983		1418.45	62.9675		1440.02	81.2798		1418.02	111.21
518.039	114.221		1412.12	20.5057		1419.01	41.0004		1419.45	62.9594		1441.02	81.265		1419.02	111.176
519.04	114.167		1413.12	20.5175		1420.01	40.9995		1420.45	62.9513		1442.02	81.2507		1420.02	111.143
520.04	114.113		1414.12	20.5295		1421.01	40.988		1421.45	62.9429		1443.02	81.2365		1421.02	111.11
521.039	114.058		1415.12	20.5419		1422.01	40.9769		1422.45	62.9259		1444.02	81.2212		1422.02	111.078
522.04	114.004		1416.12	20.5542		1423.01	40.9781		1423.45	62.9104		1445.02	81.2057		1423.02	111.045
523.04	113.95		1417.12	20.5668		1424.01	40.9795		1424.45	62.897		1446.02	81.1904		1424.02	111.011
524.039	113.897		1418.12	20.5791		1425.01	40.9798		1425.45	62.8852		1447.02	81.1749		1425.02	110.967
525.04	113.844		1419.12	20.591		1426.01	40.9774		1426.45	62.8744		1448.02	81.1595		1426.02	110.928
526.04	113.791		1420.12	20.6025		1427.01	40.9779		1427.45	62.8641		1449.02	81.1437		1427.02	110.892
527.04	113.738		1421.12	20.6141		1428.01	40.9809		1428.45	62.8544		1450.02	81.1281		1428.02	110.857
528.04	113.686		1422.12	20.6254		1429.01	40.9847		1429.45	62.8453		1451.02	81.1129		1429.02	110.823
529.04	113.633		1423.12	20.6364		1430.01	40.9886		1430.45	62.8366		1452.02	81.0973		1430.02	110.79
530.039	113.58		1424.12	20.6474		1431.01	40.9886		1431.45	62.828		1453.02	81.0824		1431.02	110.757
531.04	113.528		1425.12	20.658		1432.01	40.9895		1432.45	62.8197		1454.02	81.0673		1432.02	110.723
532.04	113.475		1426.12	20.6688		1433.01	40.9914		1433.46	62.8116		1455.02	81.0522		1433.02	110.69
533.039	113.423		1427.12	20.68		1434.01	40.9937		1434.46	62.8035		1456.02	81.0351		1434.02	110.657
534.04	113.371		1428.12	20.6917		1435.01	40.9959		1435.46	62.7952		1457.02	80.9968		1435.02	110.623
535.04	113.318		1429.12	20.7028		1436.01	40.9977		1436.46	62.7868		1458.02	80.9736		1436.02	110.59
536.039	113.266		1430.12	20.714		1437.01	41.0004		1437.46	62.7784		1459.02	80.9564		1437.02	110.557
537.04	113.214		1431.12	20.7238		1438.01	41.0034		1438.46	62.7703		1460.02	80.9407		1438.02	110.524
538.04	113.163		1432.12	20.72		1439.01	41.0052		1439.46	62.7625		1461.02	80.9253		1439.02	110.491
539.039	113.11		1433.12	20.7238		1440.01	41.0072		1440.46	62.7545		1462.02	80.9106		1440.02	110.459
540.04	113.045		1434.12	20.7306		1441.01	41.0097		1441.46	62.7463		1463.02	80.8967		1441.02	110.427
541.04	112.983		1435.12	20.7396		1442.01	41.0105		1442.46	62.7378		1464.02	80.8831		1442.02	110.395
542.04	112.926		1436.12	20.7496		1443.01	41.0099		1443.46	62.729		1465.02	80.8692		1443.02	110.364
543.04	112.87		1437.12	20.7599		1444.01	41.0102		1444.46	62.7202		1466.02	80.8551		1444.02	110.332
544.04	112.816		1438.12	20.7703		1445.01	41.013		1445.46	62.7116		1467.02	80.8412		1445.02	110.301
545.039	112.763		1439.12	20.7809		1446.01	41.0163		1446.46	62.7031		1468.02	80.8273		1446.02	110.27
546.04	112.712		1440.12	20.7925		1447.01	41.0084		1447.46	62.6934		1469.02	80.8131		1447.02	110.239
547.04	112.661		1441.12	20.8044		1448.01	40.9983		1448.46	62.6747		1470.02	80.7984		1448.02	110.207
548.039	112.611		1442.12	20.8158		1449.01	40.9985		1449.46	62.6583		1471.02	80.784		1449.02	110.175
549.04	112.561		1443.12	20.8272		1450.01	40.999		1450.46	62.6441		1472.02	80.7696		1450.02	110.142
550.04	112.511		1444.12	20.8378		1451.01	41.0005		1451.46	62.6313		1473.02	80.7554		1451.02	110.099
551.039	112.461		1445.12	20.8483		1452.01	41.0026		1452.46	62.6199		1474.02	80.7405		1452.02	110.061
552.04	112.41		1446.12	20.8594		1453.01	41.0062		1453.46	62.6095		1475.02	80.7254		1453.02	110.026
553.04	112.36		1447.12	20.8701		1454.01	41.0088		1454.46	62.5998		1476.02	80.7102		1454.02	109.992
554.039	112.309		1448.12	20.8807		1455.01	41.011		1455.46	62.5907		1477.02	80.6953		1455.02	109.959
555.04	112.26		1449.12	20.8916		1456.01	41.0136		1456.46	62.5823		1478.02	80.68		1456.02	109.926
556.04	112.21		1450.12	20.9016		1457.01	41.0169		1457.46	62.5737		1479.02	80.6648		1457.02	109.895
557.04	112.16		1451.12	20.911		1458.01	41.0204		1458.46	62.5648		1480.02	80.6501		1458.02	109.863
558.04	112.109		1452.12	20.9214		1459.01	41.0229		1459.46	62.5563		1481.02	80.6351		1459.02	109.832
559.04	112.058		1453.12	20.9323		1460.01	41.026		1460.46	62.5483		1482.02	80.618		1460.02	109.8
560.039	112.009		1454.12	20.9428		1461.01	41.0299		1461.46	62.5403		1483.02	80.5783		1461.02	109.768
561.04	111.959		1455.12	20.9535		1462.01	41.0331		1462.46	62.5327		1484.02	80.5538		1462.02	109.736
562.04	111.909		1456.12	20.9644		1463.01	41.037		1463.46	62.5254		1485.02	80.5366		1463.02	109.704
563.039	111.858		1457.12	20.9732		1464.01	41.0401		1464.46	62.5182		1486.02	80.5214		1464.02	109.672
564.04	111.811		1458.12	20.9679		1465.01	41.0424		1465.46	62.5107		1487.02	80.5063		1465.02	109.64
565.04	111.76		1459.12	20.9705		1466.01	41.0442		1466.46	62.5028		1488.02	80.492		1466.02	109.609
566.039	111.698		1460.12	20.9771		1467.01	41.0457		1467.46	62.4947		1489.02	80.4779		1467.02	109.578
567.04	111.639		1461.12	20.9855		1468.01	41.0473		1468.46	62.4865		1490.02	80.4639		1468.02	109.547
568.04	111.585		1462.12	20.9949		1469.01	41.0486		1469.46	62.4782		1491.02	80.4494		1469.02	109.516
569.039	111.533		1463.12	21.005		1470.01	41.0489		1470.46	62.47		1492.02	80.4346		1470.02	109.485
570.04	111.482		1464.12	21.0156		1471.01	41.0486		1471.46	62.4619		1493.02	80.4206		1471.02	109.454
571.04	111.432		1465.12	21.0262		1472.01	41.0486		1472.46	62.4537		1494.02	80.4062		1472.02	109.424
572.04	111.383		1466.12	21.037		1473.01	41.0397		1473.46	62.4443		1495.02	80.3914		1473.02	109.394
573.04	111.334		1467.12	21.048		1474.01	41.0297		1474.46	62.4258		1496.02	80.3765		1474.03	109.364
574.04	111.286		1468.12	21.0587		1475.01	41.0297		1475.46	62.4095		1497.02	80.3622		1475.03	109.333
575.039	111.237		1469.12	21.0684		1476.01	41.0298		1476.46	62.3958		1498.02	80.3477		1476.03	109.301
576.04	111.188		1470.12	21.078		1477.01	41.0306		1477.46	62.3838		1499.02	80.3333		1477.03	109.258
577.04	111.139		1471.12	21.088		1478.01	41.0321		1478.46	62.3729		1500.02	80.3196		1478.03	109.221
578.039	111.091		1472.12	21.0981		1479.01	41.0345		1479.46	62.3628		1501.02	80.3057		1479.03	109.186
579.04	111.043		1473.12	21.108		1480.01	41.0375		1480.46	62.3531		1502.02	80.2914		1480.03	109.152
580.04	110.994		1474.12	21.1182		1481.01	41.0412		1481.46	62.3444		1503.02	80.2775		1481.03	109.12
581.039	110.945		1475.12	21.1279		1482.01	41.0443		1482.46	62.3359		1504.02	80.2631		1482.03	109.089
582.04	110.896		1476.12	21.1377		1483.01	41.046		1483.46	62.3277		1505.02	80.2487		1483.03	109.058
583.04	110.848		1477.12	21.148		1484.01	41.0471		1484.46	62.3193		1506.02	80.234		1484.03	109.027
584.039	110.801		1478.12	21.1587		1485.01	41.0475		1485.46	62.3111		1507.02	80.2191		1485.03	108.997
585.04	110.754		1479.12	21.1691		1486.01	41.0489		1486.46	62.3031		1508.02	80.2011		1486.03	108.967
586.04	110.706		1480.12	21.1788		1487.01	41.0506		1487.46	62.2956		1509.02	80.1615		1487.03	108.937
587.04	110.658		1481.12	21.1885		1488.01	41.0519		1488.46	62.2883		1510.02	80.1379		1488.03	108.907
588.04	110.61		1482.12	21.1978		1489.01	41.0538		1489.46	62.281		1511.02	80.1213		1489.03	108.878
589.04	110.562		1483.12	21.2055		1490.01	41.0553		1490.46	62.2735		1512.02	80.1069		1490.03	108.848
590.039	110.516		1484.12	21.1997		1491.01	41.0564		1491.46	62.2657		1513.02	80.0928		1491.03	108.817
591.04	110.466		1485.12	21.2015		1492.01	41.0585		1492.46	62.2577		1514.02	80.079		1492.03	108.786
592.04	110.405		1486.12	21.2069		1493.01	41.0597		1493.46	62.2494		1515.02	80.0658		1493.03	108.755
593.039	110.348		1487.12	21.2145		1494.01	41.0603		1494.46	62.2407		1516.02	80.0525		1494.03	108.725
594.04	110.295		1488.12	21.2232		1495.01	41.0609		1495.46	62.2325		1517.02	80.0388		1495.03	108.694
595.04	110.244		1489.12	21.2324		1496.01	41.0613		1496.46	62.2243		1518.02	80.0251		1496.03	108.663
596.039	110.194		1490.12	21.2417		1497.01	41.0624		1497.46	62.2156		1519.02	80.0118		1497.03	108.633
597.04	110.145		1491.12	21.2509		1498.01	41.0646		1498.46	62.2072		1520.02	79.9986		1498.03	108.602
598.04	110.098		1492.12	21.2598		1499.01	41.0556		1499.46	62.198		1521.02	79.9849		1499.03	108.572
599.039	110.051		1493.12	21.2689		1500.01	41.0457		1500.46	62.1802		1522.02	79.971		1500.03	108.541
600.04	110.004		1494.12	21.2786		1501.01	41.0465		1501.46	62.1647		1523.02	79.9574		1501.03	108.511
601.04	109.957		1495.12	21.2883		1502.01	41.0472		1502.41	62.152		1524.02	79.9437		1502.03	108.479
602.04	109.91		1496.12	21.2977		1503.01	41.0468		1503.36	62.1406		1525.02	79.9301		1503.03	108.438
603.04	109.865		1497.13	21.3068		1504.01	41.0467		1504.36	62.1297		1526.02	79.9167		1504.03	108.403
604.04	109.819		1498.13	21.3161		1505.01	41.0465		1505.36	62.1198		1527.02	79.9032		1505.03	108.369
605.039	109.773		1499.13	21.3257		1506.01	41.0456		1506.36	62.1109		1528.02	79.8893		1506.03	108.337
606.04	109.726		1500.13	21.3351		1507.01	41.0464		1507.36	62.1026		1529.02	79.8755		1507.03	108.305
607.04	109.68		1501.13	21.3443		1508.01	41.0486		1508.36	62.0945		1530.02	79.8613		1508.03	108.274
608.039	109.635		1502.13	21.3529		1509.01	41.0504		1509.36	62.0863		1531.02	79.8469		1509.03	108.244
609.04	109.588		1503.13	21.3616		1510.01	41.0528		1510.36	62.0784		1532.02	79.8329		1510.03	108.214
610.04	109.542		1504.13	21.3701		1511.01	41.0551		1511.36	62.0705		1533.03	79.8194		1511.03	108.185
611.041	109.495		1505.13	21.3787		1512.01	41.058		1512.36	62.0627		1534.03	79.8029		1512.03	108.156
612.05	109.448		1506.13	21.3874		1513.01	41.0609		1513.36	62.0551		1535.03	79.7647		1513.03	108.128
613.049	109.403		1507.13	21.3961		1514.01	41.0632		1514.36	62.0477		1536.03	79.7421		1514.03	108.099
614.05	109.357		1508.13	21.4047		1515.01	41.0636		1515.36	62.0403		1537.03	79.7245		1515.03	108.07
615.05	109.311		1509.13	21.4107		1516.01	41.0636		1516.36	62.0329		1538.03	79.7092		1516.03	108.04
616.049	109.266		1510.13	21.4034		1517.01	41.0645		1517.36	62.0255		1539.03	79.6947		1517.03	108.011
617.05	109.216		1511.13	21.4044		1518.01	41.0663		1518.36	62.018		1540.03	79.6807		1518.03	107.983
618.05	109.157		1512.13	21.4092		1519.01	41.0679		1519.36	62.0104		1541.03	79.6669		1519.03	107.953
619.049	109.103		1513.13	21.4157		1520.01	41.069		1520.36	62.0025		1542.03	79.6533		1520.03	107.924
620.05	109.053		1514.13	21.4234		1521.01	41.0696		1521.36	61.9945		1543.03	79.6401		1521.03	107.895
621.05	109.004		1515.13	21.4317		1522.01	41.0712		1522.36	61.9867		1544.03	79.6268		1522.03	107.865
622.049	108.956		1516.13	21.4398		1523.01	41.0729		1523.36	61.9791		1545.03	79.6135		1523.03	107.835
623.05	108.911		1517.13	21.4485		1524.01	41.0748		1524.36	61.9717		1546.03	79.6001		1524.03	107.805
624.05	108.866		1518.13	21.4574		1525.01	41.0665		1525.36	61.9632		1547.03	79.587		1525.03	107.775
625.049	108.821		1519.13	21.4661		1526.01	41.0565		1526.36	61.9458		1548.03	79.5739		1526.03	107.746
626.05	108.776		1520.13	21.4751		1527.01	41.0566		1527.36	61.93		1549.03	79.561		1527.03	107.716
627.05	108.731		1521.13	21.484		1528.01	41.0572		1528.36	61.9166		1550.03	79.5475		1528.03	107.684
628.049	108.686		1522.13	21.4929		1529.01	41.058		1529.36	61.9047		1551.03	79.5341		1529.03	107.643
629.05	108.642		1523.13	21.5021		1530.01	41.0595		1530.36	61.8939		1552.03	79.5206		1530.03	107.608
630.05	108.598		1524.13	21.5116		1531.01	41.0609		1531.36	61.8839		1553.03	79.5065		1531.03	107.575
631.049	108.554		1525.13	21.5208		1532.01	41.0609		1532.36	61.8747		1554.03	79.4925		1532.03	107.543
632.05	108.51		1526.13	21.5292		1533.01	41.0586		1533.36	61.8662		1555.03	79.4784		1533.03	107.513
633.05	108.466		1527.13	21.5381		1534.01	41.0583		1534.36	61.858		1556.03	79.4646		1534.03	107.483
634.049	108.423		1528.13	21.547		1535.01	41.059		1535.36	61.8499		1557.03	79.4512		1535.03	107.454
635.05	108.379		1529.13	21.5557		1536.01	41.0617		1536.36	61.8423		1558.03	79.4374		1536.03	107.424
636.05	108.334		1530.13	21.564		1537.01	41.0647		1537.36	61.8351		1559.03	79.4237		1537.03	107.396
637.049	108.289		1531.13	21.5726		1538.01	41.0666		1538.36	61.8275		1560.03	79.406		1538.03	107.367
638.05	108.245		1532.13	21.5814		1539.01	41.0682		1539.36	61.8195		1561.03	79.3679		1539.03	107.338
639.05	108.202		1533.13	21.59		1540.01	41.0696		1540.36	61.8117		1562.03	79.3469		1540.03	107.309
640.049	108.158		1534.13	21.5982		1541.02	41.0705		1541.36	61.8044		1563.03	79.3318		1541.03	107.281
641.05	108.114		1535.13	21.6032		1542.02	41.072		1542.36	61.7971		1564.03	79.3175		1542.03	107.253
642.05	108.072		1536.13	21.5952		1543.02	41.0712		1543.36	61.7895		1565.03	79.3033		1543.03	107.225
643.049	108.024		1537.13	21.5958		1544.02	41.0696		1544.36	61.7815		1566.03	79.2894		1544.03	107.197
644.05	107.968		1538.13	21.6006		1545.02	41.0691		1545.36	61.7733		1567.03	79.2757		1545.03	107.169
645.05	107.916		1539.13	21.6068		1546.02	41.0702		1546.36	61.7647		1568.03	79.2624		1546.03	107.141
646.049	107.867		1540.13	21.6137		1547.02	41.0717		1547.36	61.7562		1569.03	79.2491		1547.03	107.114
647.05	107.819		1541.13	21.6213		1548.02	41.074		1548.36	61.748		1570.03	79.2357		1548.03	107.086
648.05	107.774		1542.13	21.6293		1549.02	41.0765		1549.36	61.7401		1571.03	79.2223		1549.03	107.058
649.049	107.73		1543.13	21.6374		1550.02	41.0787		1550.36	61.7322		1572.03	79.2091		1550.03	107.03
650.05	107.687		1544.13	21.6459		1551.02	41.07		1551.36	61.7231		1573.03	79.1958		1551.03	107.003
651.05	107.644		1545.13	21.6547		1552.02	41.0606		1552.36	61.7048		1574.03	79.1824		1552.03	106.975
652.049	107.6		1546.13	21.6637		1553.02	41.0603		1553.36	61.6885		1575.03	79.1693		1553.03	106.947
653.05	107.557		1547.13	21.6719		1554.02	41.0603		1554.36	61.674		1576.03	79.1562		1554.03	106.916
654.05	107.514		1548.13	21.6803		1555.02	41.0612		1555.36	61.6607		1577.03	79.1429		1555.03	106.875
655.049	107.472		1549.13	21.6888		1556.02	41.0623		1556.36	61.6489		1578.03	79.1295		1556.03	106.84
656.05	107.429		1550.13	21.6977		1557.02	41.0628		1557.36	61.6384		1579.03	79.1163		1557.03	106.806
657.05	107.386		1551.13	21.7067		1558.02	41.0628		1558.36	61.6291		1580.03	79.1031		1558.03	106.774
658.049	107.343		1552.13	21.7154		1559.02	41.0616		1559.36	61.6205		1581.03	79.0906		1559.03	106.743
659.05	107.299		1553.13	21.7243		1560.02	41.0622		1560.36	61.6124		1582.03	79.0778		1560.03	106.713
660.05	107.256		1554.13	21.7328		1561.02	41.0634		1561.36	61.6047		1583.03	79.0645		1561.03	106.683
661.049	107.213		1555.13	21.7411		1562.02	41.0644		1562.36	61.5975		1584.03	79.0515		1562.03	106.654
662.05	107.17		1556.13	21.7496		1563.02	41.0655		1563.36	61.5907		1585.03	79.0382		1563.03	106.625
663.05	107.127		1557.13	21.7582		1564.02	41.0647		1564.36	61.5836		1586.03	79.0205		1564.03	106.597
664.049	107.084		1558.13	21.7665		1565.02	41.0618		1565.36	61.5767		1587.03	78.9816		1565.03	106.57
665.05	107.042		1559.13	21.7741		1566.02	41.0615		1566.36	61.5701		1588.03	78.9605		1566.03	106.542
666.05	107		1560.13	21.7819		1567.02	41.0636		1567.37	61.563		1589.03	78.9451		1567.03	106.515
667.049	106.958		1561.13	21.7866		1568.02	41.0667		1568.37	61.5556		1590.03	78.9312		1568.03	106.488
668.05	106.918		1562.13	21.7785		1569.02	41.0697		1569.37	61.5474		1591.03	78.9181		1569.03	106.461
669.05	106.871		1563.13	21.7788		1570.02	41.0715		1570.37	61.539		1592.03	78.9052		1570.03	106.434
670.049	106.816		1564.13	21.7831		1571.02	41.0737		1571.37	61.5309		1593.03	78.8919		1571.03	106.407
671.05	106.765		1565.13	21.7886		1572.02	41.0753		1572.37	61.5231		1594.03	78.8787		1572.03	106.38
672.05	106.717		1566.13	21.7947		1573.02	41.0769		1573.37	61.5155		1595.03	78.866		1573.03	106.354
673.049	106.672		1567.13	21.8021		1574.02	41.078		1574.37	61.508		1596.03	78.8534		1574.03	106.327
674.05	106.628		1568.13	21.8103		1575.02	41.0779		1575.37	61.5004		1597.03	78.841		1575.03	106.301
675.05	106.585		1569.13	21.8187		1576.02	41.078		1576.37	61.4926		1598.03	78.8284		1576.03	106.275
676.049	106.543		1570.13	21.8263		1577.02	41.067		1577.37	61.4837		1599.03	78.8155		1577.03	106.249
677.05	106.501		1571.13	21.8334		1578.02	41.0559		1578.37	61.4662		1600.03	78.8024		1578.03	106.222
678.05	106.46		1572.13	21.841		1579.02	41.0553		1579.37	61.4511		1601.03	78.7893		1579.03	106.196
679.049	106.418		1573.13	21.8491		1580.02	41.0558		1580.37	61.4382		1602.03	78.7755		1580.03	106.166
680.05	106.376		1574.13	21.857		1581.02	41.0568		1581.37	61.4268		1603.03	78.7619		1581.03	106.129
681.05	106.334		1575.13	21.865		1582.02	41.0574		1582.37	61.4166		1604.03	78.7484		1582.03	106.097
682.049	106.293		1576.13	21.8729		1583.02	41.0581		1583.37	61.4069		1605.03	78.7353		1583.03	106.067
683.05	106.252		1577.13	21.8808		1584.02	41.0585		1584.37	61.3978		1606.03	78.7225		1584.03	106.038
684.05	106.211		1578.13	21.8887		1585.02	41.0583		1585.37	61.3897		1607.03	78.7094		1585.03	106.009
685.049	106.169		1579.13	21.8964		1586.02	41.0574		1586.37	61.3821		1608.03	78.6966		1586.03	105.981
686.05	106.128		1580.13	21.9045		1587.02	41.0564		1587.37	61.3747		1609.03	78.6838		1587.03	105.953
687.05	106.086		1581.13	21.9126		1588.02	41.0528		1588.37	61.3673		1610.03	78.671		1588.03	105.925
688.049	106.046		1582.13	21.9208		1589.02	41.0501		1589.37	61.3598		1611.03	78.6579		1589.03	105.897
689.05	106.005		1583.13	21.9285		1590.02	41.0498		1590.37	61.3522		1612.03	78.6398		1590.03	105.869
690.05	105.964		1584.13	21.9362		1591.02	41.0511		1591.37	61.3445		1613.03	78.6015		1591.03	105.841
691.049	105.923		1585.13	21.9435		1592.02	41.0533		1592.37	61.3371		1614.03	78.5808		1592.03	105.814
692.05	105.881		1586.13	21.9506		1593.02	41.0558		1593.37	61.3298		1615.03	78.5646		1593.03	105.786
693.05	105.84		1587.13	21.9545		1594.02	41.0583		1594.37	61.3224		1616.03	78.5504		1594.03	105.758
694.049	105.8		1588.13	21.9463		1595.02	41.0595		1595.37	61.3152		1617.03	78.5367		1595.03	105.731
695.05	105.754		1589.13	21.9466		1596.02	41.0607		1596.37	61.3078		1618.03	78.5234		1596.03	105.704
696.05	105.701		1590.13	21.9506		1597.02	41.0616		1597.37	61.3002		1619.03	78.5105		1597.03	105.676
697.049	105.652		1591.13	21.9566		1598.02	41.0622		1598.37	61.2925		1620.03	78.498		1598.03	105.649
698.05	105.606		1592.13	21.9632		1599.02	41.063		1599.37	61.2851		1621.03	78.4854		1599.03	105.622
699.05	105.563		1593.13	21.9704		1600.02	41.0631		1600.37	61.2779		1622.03	78.4722		1600.03	105.595
700.049	105.523		1594.13	21.9784		1601.02	41.0632		1601.37	61.2709		1623.03	78.459		1601.03	105.568
701.05	105.484		1595.13	21.9864		1602.02	41.0634		1602.37	61.264		1624.03	78.4464		1602.03	105.542
702.05	105.444		1596.13	21.9942		1603.02	41.052		1603.37	61.2559		1625.03	78.4333		1603.03	105.515
703.049	105.404		1597.13	22.0024		1604.02	41.0413		1604.37	61.2387		1626.03	78.4198		1604.03	105.488
704.05	105.365		1598.13	22.0104		1605.02	41.0406		1605.37	61.2238		1627.03	78.4065		1605.03	105.461
705.05	105.325		1599.13	22.0184		1606.02	41.0402		1606.37	61.2111		1628.03	78.3932		1606.03	105.43
706.049	105.285		1600.13	22.0263		1607.02	41.0414		1607.37	61.1998		1629.03	78.3807		1607.03	105.391
707.05	105.246		1601.13	22.034		1608.02	41.042		1608.37	61.1897		1630.03	78.3677		1608.04	105.358
708.05	105.206		1602.13	22.0417		1609.02	41.0434		1609.37	61.1803		1631.03	78.3542		1609.04	105.327
709.049	105.166		1603.13	22.0494		1610.02	41.0461		1610.37	61.1712		1632.03	78.3406		1610.04	105.297
710.05	105.126		1604.13	22.0568		1611.02	41.0493		1611.37	61.1627		1633.03	78.3273		1611.04	105.268
711.05	105.088		1605.13	22.0642		1612.02	41.0507		1612.37	61.1548		1634.03	78.314		1612.04	105.24
712.049	105.049		1606.13	22.0715		1613.02	41.0513		1613.37	61.1473		1635.03	78.3005		1613.04	105.213
713.05	105.01		1607.13	22.0784		1614.02	41.0496		1614.37	61.1399		1636.03	78.2876		1614.04	105.186
714.05	104.97		1608.13	22.0854		1615.02	41.0478		1615.37	61.1329		1637.03	78.2748		1615.04	105.159
715.049	104.93		1609.13	22.0925		1616.02	41.0452		1616.37	61.1262		1638.03	78.2559		1616.04	105.133
716.05	104.89		1610.13	22.0994		1617.02	41.0422		1617.37	61.1195		1639.03	78.2178		1617.04	105.106
717.05	104.851		1611.13	22.1061		1618.02	41.0403		1618.37	61.1127		1640.03	78.1976		1618.04	105.081
718.049	104.812		1612.13	22.1131		1619.02	41.0395		1619.37	61.1061		1641.03	78.1824		1619.04	105.055
719.05	104.772		1613.13	22.1169		1620.02	41.0391		1620.37	61.0995		1642.03	78.1683		1620.04	105.028
720.05	104.734		1614.13	22.1087		1621.02	41.0392		1621.37	61.0931		1643.03	78.1553		1621.04	105.002
721.049	104.689		1615.13	22.1088		1622.02	41.0392		1622.37	61.0865		1644.03	78.1423		1622.04	104.975
722.05	104.637		1616.13	22.1125		1623.02	41.0406		1623.37	61.0798		1645.03	78.1293		1623.04	104.948
723.05	104.59		1617.13	22.1173		1624.02	41.0415		1624.37	61.0726		1646.03	78.1163		1624.04	104.921
724.049	104.547		1618.13	22.1228		1625.02	41.042		1625.37	61.0653		1647.03	78.104		1625.04	104.894
725.05	104.505		1619.13	22.1293		1626.02	41.0422		1626.37	61.058		1648.03	78.0914		1626.04	104.867
726.05	104.464		1620.13	22.1366		1627.02	41.0425		1627.37	61.0508		1649.03	78.0786		1627.04	104.84
727.049	104.423		1621.13	22.144		1628.02	41.0435		1628.37	61.0434		1650.03	78.0661		1628.04	104.813
728.05	104.385		1622.13	22.1513		1629.02	41.0331		1629.37	61.0345		1651.03	78.0536		1629.04	104.786
729.05	104.346		1623.13	22.1588		1630.02	41.0232		1630.37	61.0169		1652.03	78.0413		1630.04	104.76
730.049	104.308		1624.13	22.1664		1631.02	41.0227		1631.37	61.002		1653.03	78.0291		1631.04	104.733
731.05	104.269		1625.13	22.1742		1632.02	41.0222		1632.37	60.9891		1654.03	78.0169		1632.04	104.703
732.05	104.231		1626.13	22.1822		1633.02	41.0221		1633.37	60.9777		1655.03	78.0046		1633.04	104.666
733.049	104.193		1627.13	22.1899		1634.02	41.0231		1634.37	60.9675		1656.03	77.9919		1634.04	104.635
734.05	104.154		1628.13	22.1974		1635.02	41.0242		1635.37	60.9578		1657.03	77.9792		1635.04	104.605
735.05	104.116		1629.13	22.2049		1636.02	41.0254		1636.37	60.9486		1658.03	77.9668		1636.04	104.577
736.049	104.078		1630.14	22.2125		1637.02	41.0264		1637.37	60.9397		1659.03	77.9545		1637.04	104.549
737.05	104.039		1631.14	22.2197		1638.02	41.0243		1638.37	60.9312		1660.03	77.9416		1638.04	104.522
738.05	104		1632.14	22.2267		1639.02	41.0217		1639.37	60.9229		1661.03	77.9285		1639.04	104.496
739.049	103.96		1633.14	22.234		1640.02	41.0201		1640.37	60.9151		1662.03	77.9154		1640.04	104.47
740.05	103.922		1634.14	22.2414		1641.02	41.0198		1641.37	60.9073		1663.03	77.9023		1641.04	104.444
741.05	103.884		1635.14	22.2483		1642.02	41.0213		1642.37	60.8996		1664.03	77.8827		1642.04	104.419
742.049	103.847		1636.14	22.2552		1643.02	41.0208		1643.37	60.892		1665.03	77.8442		1643.04	104.394
743.05	103.809		1637.14	22.262		1644.02	41.0179		1644.37	60.8845		1666.03	77.823		1644.04	104.369
744.05	103.77		1638.14	22.2687		1645.02	41.0141		1645.37	60.8767		1667.04	77.8067		1645.04	104.344
745.057	103.731		1639.14	22.2714		1646.02	41.0124		1646.37	60.869		1668.04	77.7925		1646.04	104.319
746.06	103.695		1640.14	22.2627		1647.02	41.0107		1647.37	60.8615		1669.04	77.7792		1647.04	104.294
747.06	103.651		1641.14	22.2623		1648.02	41.0102		1648.37	60.8545		1670.04	77.7658		1648.04	104.27
748.06	103.601		1642.14	22.265		1649.02	41.0111		1649.37	60.8476		1671.04	77.7528		1649.04	104.245
749.06	103.555		1643.14	22.269		1650.02	41.0114		1650.37	60.8408		1672.04	77.74		1650.04	104.22
750.06	103.511		1644.14	22.274		1651.02	41.0123		1651.37	60.8339		1673.04	77.7274		1651.04	104.195
751.06	103.47		1645.14	22.2793		1652.02	41.0144		1652.37	60.8268		1674.04	77.7148		1652.04	104.17
752.06	103.43		1646.14	22.2856		1653.02	41.0162		1653.37	60.8198		1675.04	77.7016		1653.04	104.145
753.06	103.391		1647.14	22.2927		1654.02	41.0172		1654.37	60.8125		1676.04	77.6885		1654.04	104.12
754.06	103.353		1648.14	22.2997		1655.02	41.0066		1655.37	60.8033		1677.04	77.6752		1655.04	104.095
755.06	103.315		1649.14	22.3067		1656.02	40.9964		1656.37	60.7858		1678.04	77.6623		1656.04	104.069
756.059	103.278		1650.14	22.3138		1657.02	40.996		1657.37	60.7708		1679.04	77.6496		1657.04	104.043
757.06	103.24		1651.14	22.3209		1658.02	40.9948		1658.37	60.7577		1680.04	77.6367		1658.04	104.012
758.06	103.204		1652.14	22.3275		1659.02	40.9946		1659.37	60.7454		1681.04	77.6242		1659.04	103.974
759.059	103.168		1653.14	22.334		1660.02	40.9936		1660.37	60.7345		1682.04	77.6114		1660.04	103.941
760.06	103.132		1654.14	22.3408		1661.02	40.9933		1661.37	60.725		1683.04	77.599		1661.04	103.91
761.06	103.096		1655.14	22.3474		1662.02	40.9934		1662.37	60.7164		1684.04	77.5862		1662.04	103.881
762.06	103.059		1656.14	22.3536		1663.02	40.9941		1663.37	60.7085		1685.04	77.5735		1663.04	103.852
763.06	103.021		1657.14	22.3601		1664.02	40.9952		1664.37	60.701		1686.04	77.5614		1664.04	103.825
764.06	102.983		1658.14	22.3666		1665.02	40.9952		1665.37	60.6938		1687.04	77.5486		1665.04	103.797
765.06	102.946		1659.14	22.3732		1666.02	40.9959		1666.37	60.6868		1688.04	77.5357		1666.04	103.771
766.06	102.909		1660.14	22.3797		1667.02	40.9974		1667.37	60.68		1689.04	77.5226		1667.04	103.745
767.06	102.872		1661.14	22.3861		1668.02	40.998		1668.37	60.6731		1690.04	77.5031		1668.04	103.719
768.06	102.835		1662.14	22.3923		1669.02	40.9976		1669.37	60.666		1691.04	77.4658		1669.04	103.694
769.06	102.798		1663.14	22.3989		1670.02	40.9958		1670.37	60.6589		1692.04	77.4458		1670.04	103.669
770.06	102.762		1664.14	22.4053		1671.02	40.9962		1671.37	60.6514		1693.04	77.4306		1671.04	103.644
771.059	102.725		1665.14	22.4081		1672.02	40.9968		1672.37	60.6438		1694.04	77.4167		1672.04	103.619
772.06	102.69		1666.14	22.3993		1673.02	40.998		1673.37	60.6364		1695.04	77.4032		1673.04	103.594
773.06	102.647		1667.14	22.399		1674.02	40.9988		1674.37	60.629		1696.04	77.3903		1674.04	103.57
774.059	102.598		1668.14	22.4015		1675.02	40.9996		1675.37	60.6218		1697.04	77.3779		1675.04	103.545
775.06	102.553		1669.14	22.4065		1676.03	40.9986		1676.37	60.6148		1698.04	77.3657		1676.04	103.52
776.06	102.511		1670.14	22.4132		1677.03	40.9962		1677.37	60.6078		1699.04	77.3535		1677.04	103.495
777.06	102.472		1671.14	22.4202		1678.03	40.9951		1678.37	60.6009		1700.04	77.3411		1678.04	103.469
778.06	102.434		1672.14	22.4266		1679.03	40.9949		1679.37	60.594		1701.04	77.329		1679.04	103.445
779.06	102.397		1673.14	22.433		1680.03	40.9958		1680.37	60.5869		1702.04	77.317		1680.04	103.42
780.06	102.36		1674.14	22.44		1681.03	40.9858		1681.37	60.5777		1703.04	77.3048		1681.04	103.395
781.06	102.323		1675.14	22.4471		1682.03	40.9767		1682.37	60.5602		1704.04	77.2921		1682.04	103.37
782.06	102.286		1676.14	22.4545		1683.03	40.977		1683.37	60.5456		1705.04	77.279		1683.04	103.345
783.06	102.25		1677.14	22.4616		1684.03	40.9785		1684.37	60.5326		1706.04	77.2655		1684.04	103.316
784.06	102.215		1678.14	22.4687		1685.03	40.9795		1685.37	60.521		1707.04	77.2517		1685.04	103.281
785.06	102.179		1679.14	22.4757		1686.03	40.9804		1686.37	60.5108		1708.04	77.2376		1686.04	103.251
786.059	102.143		1680.14	22.4823		1687.03	40.9798		1687.37	60.5018		1709.04	77.2233		1687.04	103.222
787.06	102.107		1681.14	22.4894		1688.03	40.9789		1688.37	60.4937		1710.04	77.2101		1688.04	103.195
788.06	102.071		1682.14	22.4961		1689.03	40.9784		1689.37	60.4859		1711.04	77.1971		1689.04	103.168
789.059	102.035		1683.14	22.5024		1690.03	40.9778		1690.37	60.4783		1712.04	77.1841		1690.04	103.141
790.06	101.999		1684.14	22.5085		1691.03	40.9749		1691.37	60.4711		1713.04	77.1711		1691.04	103.115
791.06	101.962		1685.14	22.5145		1692.03	40.9729		1692.37	60.4645		1714.04	77.1579		1692.04	103.089
792.06	101.926		1686.14	22.521		1693.03	40.9736		1693.37	60.4582		1715.04	77.1448		1693.04	103.062
793.06	101.89		1687.14	22.5272		1694.03	40.9747		1694.37	60.4519		1716.04	77.125		1694.04	103.036
794.06	101.854		1688.14	22.5335		1695.03	40.9762		1695.37	60.4454		1717.04	77.0893		1695.04	103.01
795.06	101.818		1689.14	22.5398		1696.03	40.9779		1696.37	60.4391		1718.04	77.0709		1696.04	102.984
796.06	101.781		1690.14	22.5456		1697.03	40.9786		1697.37	60.4325		1719.04	77.0566		1697.04	102.959
797.06	101.746		1691.14	22.5472		1698.03	40.9793		1698.37	60.4257		1720.04	77.0433		1698.04	102.933
798.06	101.713		1692.14	22.539		1699.03	40.9806		1699.37	60.4189		1721.04	77.0303		1699.04	102.908
799.06	101.67		1693.14	22.5389		1700.03	40.9818		1700.37	60.4116		1722.04	77.0181		1700.04	102.883
800.06	101.622		1694.14	22.5416		1701.03	40.9824		1701.38	60.4045		1723.04	77.006		1701.04	102.858
801.059	101.578		1695.14	22.5461		1702.03	40.9825		1702.38	60.3974		1724.04	76.9942		1702.04	102.833
802.06	101.538		1696.14	22.5512		1703.03	40.9808		1703.38	60.3901		1725.04	76.9822		1703.04	102.808
803.06	101.499		1697.14	22.5567		1704.03	40.9799		1704.38	60.3828		1726.04	76.9701		1704.04	102.784
804.059	101.462		1698.14	22.5628		1705.03	40.9796		1705.38	60.3757		1727.04	76.9587		1705.04	102.759
805.06	101.426		1699.14	22.5684		1706.03	40.9797		1706.38	60.3685		1728.04	76.9472		1706.04	102.735
806.06	101.391		1700.14	22.575		1707.03	40.9684		1707.38	60.3588		1729.04	76.9354		1707.04	102.711
807.06	101.355		1701.14	22.5816		1708.03	40.9575		1708.38	60.3415		1730.04	76.9234		1708.04	102.687
808.06	101.32		1702.14	22.5887		1709.03	40.9565		1709.38	60.3272		1731.04	76.9108		1709.04	102.662
809.06	101.285		1703.14	22.5959		1710.03	40.9561		1710.38	60.3149		1732.04	76.8979		1710.04	102.634
810.06	101.251		1704.14	22.6024		1711.03	40.9566		1711.38	60.3038		1733.04	76.8849		1711.04	102.599
811.06	101.216		1705.14	22.6094		1712.03	40.9571		1712.38	60.2935		1734.04	76.8719		1712.04	102.57
812.06	101.181		1706.14	22.6167		1713.03	40.9574		1713.38	60.2834		1735.04	76.8592		1713.04	102.541
813.06	101.146		1707.14	22.6238		1714.03	40.9562		1714.38	60.2736		1736.04	76.8462		1714.04	102.514
814.06	101.11		1708.14	22.6305		1715.03	40.9559		1715.38	60.2644		1737.04	76.8322		1715.04	102.488
815.06	101.074		1709.14	22.6376		1716.03	40.9562		1716.38	60.2559		1738.04	76.819		1716.04	102.462
816.059	101.038		1710.14	22.6436		1717.03	40.9568		1717.38	60.2477		1739.04	76.8062		1717.04	102.437
817.06	101.002		1711.14	22.6502		1718.03	40.9575		1718.38	60.2401		1740.04	76.793		1718.04	102.413
818.06	100.966		1712.14	22.6567		1719.03	40.9589		1719.38	60.2327		1741.04	76.7798		1719.04	102.388
819.059	100.931		1713.14	22.6632		1720.03	40.9607		1720.38	60.2253		1742.04	76.7586		1720.04	102.364
820.06	100.896		1714.14	22.6698		1721.03	40.9623		1721.38	60.2182		1743.04	76.7218		1721.04	102.341
821.06	100.861		1715.14	22.6765		1722.03	40.9647		1722.38	60.2114		1744.04	76.7032		1722.04	102.317
822.06	100.826		1716.14	22.6831		1723.03	40.9669		1723.38	60.2044		1745.04	76.6884		1723.04	102.293
823.06	100.791		1717.14	22.6853		1724.03	40.9682		1724.38	60.1975		1746.04	76.6747		1724.04	102.269
824.06	100.759		1718.14	22.6773		1725.03	40.9698		1725.38	60.1902		1747.04	76.6613		1725.04	102.245
825.06	100.716		1719.14	22.6774		1726.03	40.9711		1726.38	60.1825		1748.04	76.6489		1726.04	102.222
826.06	100.67		1720.14	22.6804		1727.03	40.9702		1727.38	60.1743		1749.04	76.6365		1727.04	102.198
827.06	100.627		1721.14	22.6843		1728.03	40.9684		1728.38	60.1657		1750.04	76.6236		1728.04	102.174
828.06	100.588		1722.14	22.6894		1729.03	40.9671		1729.38	60.1572		1751.04	76.6108		1729.04	102.149
829.06	100.551		1723.14	22.6952		1730.03	40.9632		1730.38	60.1485		1752.04	76.5985		1730.04	102.124
830.06	100.515		1724.14	22.7018		1731.03	40.96		1731.38	60.1402		1753.04	76.5857		1731.04	102.1
831.059	100.481		1725.14	22.7084		1732.03	40.9601		1732.38	60.1323		1754.04	76.5727		1732.04	102.075
832.06	100.447		1726.14	22.7142		1733.03	40.9495		1733.38	60.1217		1755.04	76.5592		1733.04	102.049
833.06	100.412		1727.14	22.7203		1734.03	40.9406		1734.38	60.103		1756.04	76.5461		1734.04	102.024
834.059	100.378		1728.14	22.7268		1735.03	40.9402		1735.38	60.0874		1757.04	76.5332		1735.04	101.999
835.06	100.345		1729.14	22.7332		1736.03	40.94		1736.38	60.0743		1758.04	76.52		1736.04	101.968
836.06	100.312		1730.14	22.7394		1737.03	40.9396		1737.38	60.0628		1759.04	76.5062		1737.04	101.933
837.06	100.278		1731.14	22.7454		1738.03	40.9391		1738.38	60.0525		1760.04	76.4921		1738.04	101.902
838.06	100.245		1732.14	22.7519		1739.03	40.9379		1739.38	60.043		1761.04	76.4782		1739.04	101.873
839.06	100.21		1733.14	22.7587		1740.03	40.9324		1740.38	60.0339		1762.04	76.4643		1740.04	101.846
840.06	100.176		1734.14	22.7653		1741.03	40.9282		1741.38	60.0252		1763.04	76.4505		1741.04	101.82
841.06	100.141		1735.14	22.7718		1742.03	40.9271		1742.38	60.0173		1764.04	76.4367		1742.05	101.794
842.06	100.107		1736.14	22.7781		1743.03	40.9283		1743.38	60.0097		1765.04	76.423		1743.05	101.769
843.06	100.074		1737.14	22.7844		1744.03	40.9296		1744.38	60.0023		1766.04	76.4094		1744.05	101.745
844.06	100.04		1738.14	22.7905		1745.03	40.9315		1745.38	59.9951		1767.04	76.3958		1745.05	101.721
845.06	100.007		1739.14	22.7966		1746.03	40.9326		1746.38	59.988		1768.04	76.3728		1746.05	101.697
846.059	99.9736		1740.14	22.8024		1747.03	40.9317		1747.38	59.9809		1769.04	76.3357		1747.05	101.674
847.06	99.9402		1741.14	22.8082		1748.03	40.9322		1748.38	59.974		1770.04	76.3164		1748.05	101.65
848.06	99.9063		1742.14	22.8142		1749.03	40.9333		1749.38	59.9673		1771.04	76.3011		1749.05	101.626
849.059	99.8727		1743.14	22.8155		1750.03	40.9327		1750.38	59.9604		1772.04	76.2876		1750.05	101.602
850.06	99.8416		1744.14	22.8078		1751.03	40.93		1751.38	59.9531		1773.04	76.2748		1751.05	101.578
851.06	99.801		1745.14	22.8076		1752.03	40.9262		1752.38	59.9453		1774.04	76.2619		1752.05	101.554
852.06	99.7563		1746.14	22.8108		1753.03	40.9255		1753.38	59.9369		1775.04	76.2492		1753.05	101.531
853.06	99.7151		1747.14	22.815		1754.03	40.9276		1754.38	59.9288		1776.04	76.2364		1754.05	101.507
854.06	99.6767		1748.14	22.8202		1755.03	40.9276		1755.38	59.9211		1777.04	76.2238		1755.05	101.484
855.06	99.6407		1749.14	22.8256		1756.03	40.9265		1756.38	59.9135		1778.04	76.2117		1756.05	101.461
856.06	99.6063		1750.14	22.8312		1757.03	40.9256		1757.38	59.9057		1779.04	76.1994		1757.05	101.438
857.06	99.5729		1751.14	22.8374		1758.03	40.9235		1758.38	59.8981		1780.04	76.1871		1758.05	101.415
858.06	99.5397		1752.14	22.8442		1759.03	40.9105		1759.38	59.8878		1781.04	76.1752		1759.05	101.392
859.06	99.5066		1753.14	22.8508		1760.03	40.9004		1760.38	59.8694		1782.04	76.1634		1760.05	101.37
860.06	99.4735		1754.14	22.857		1761.03	40.9001		1761.38	59.8542		1783.04	76.1514		1761.05	101.347
861.059	99.4407		1755.14	22.8631		1762.03	40.8996		1762.38	59.8411		1784.04	76.1394		1762.05	101.319
862.06	99.4085		1756.14	22.8694		1763.03	40.8993		1763.38	59.8297		1785.04	76.1274		1763.05	101.286
863.06	99.3766		1757.14	22.8759		1764.03	40.9008		1764.38	59.8192		1786.04	76.1147		1764.05	101.258
864.059	99.3451		1758.14	22.8826		1765.03	40.9008		1765.38	59.8092		1787.04	76.1021		1765.05	101.231
865.06	99.3133		1759.14	22.8896		1766.03	40.9015		1766.38	59.7999		1788.04	76.089		1766.05	101.206
866.06	99.281		1760.14	22.8963		1767.03	40.9026		1767.38	59.7908		1789.04	76.0764		1767.05	101.18
867.06	99.2481		1761.14	22.9033		1768.03	40.9048		1768.38	59.7824		1790.04	76.0639		1768.05	101.155
868.06	99.2149		1762.14	22.9102		1769.03	40.9051		1769.38	59.7745		1791.04	76.0512		1769.05	101.13
869.06	99.181		1763.14	22.9168		1770.03	40.9044		1770.38	59.7669		1792.04	76.0382		1770.05	101.105
870.06	99.1472		1764.15	22.9232		1771.03	40.9044		1771.38	59.7593		1793.04	76.0251		1771.05	101.079
871.06	99.1138		1765.15	22.9294		1772.03	40.9042		1772.38	59.7517		1794.04	76.003		1772.05	101.055
872.06	99.0807		1766.15	22.9354		1773.03	40.9041		1773.38	59.7441		1795.04	75.9681		1773.05	101.03
873.06	99.0475		1767.15	22.9421		1774.03	40.9041		1774.38	59.7366		1796.04	75.9501		1774.05	101.006
874.06	99.0146		1768.15	22.9487		1775.03	40.9044		1775.38	59.7292		1797.04	75.9357		1775.05	100.982
875.06	98.9825		1769.15	22.9498		1776.03	40.9049		1776.38	59.722		1798.04	75.9229		1776.05	100.957
876.059	98.9518		1770.15	22.9416		1777.03	40.9054		1777.38	59.7148		1799.04	75.9104		1777.05	100.933
877.06	98.9111		1771.15	22.9412		1778.03	40.9062		1778.38	59.7075		1800.05	75.8979		1778.05	100.91
878.061	98.868		1772.15	22.9438		1779.03	40.9075		1779.38	59.7001		1801.05	75.8855		1779.05	100.886
879.07	98.8286		1773.15	22.9478		1780.03	40.9083		1780.38	59.6923		1802.05	75.8726		1780.05	100.863
880.07	98.7917		1774.15	22.9526		1781.03	40.9092		1781.38	59.6843		1803.05	75.8596		1781.05	100.84
881.07	98.7566		1775.15	22.9586		1782.03	40.91		1782.38	59.6761		1804.05	75.8461		1782.05	100.817
882.07	98.7225		1776.15	22.9644		1783.03	40.9103		1783.38	59.6679		1805.05	75.8329		1783.05	100.794
883.07	98.6893		1777.15	22.9704		1784.03	40.9106		1784.38	59.6599		1806.05	75.8199		1784.05	100.772
884.07	98.6571		1778.15	22.9764		1785.03	40.8983		1785.38	59.6489		1807.05	75.8072		1785.05	100.749
885.07	98.6249		1779.15	22.9822		1786.03	40.8896		1786.38	59.6303		1808.05	75.7936		1786.05	100.726
886.07			1780.15	22.9877		1787.03	40.8898		1787.38	59.6157		1809.05	75.7811		1787.05	100.703
887.07			1781.15	22.9933		1788.03	40.8901		1788.38	59.6033		1810.05	75.7688		1788.05	100.674
888.07			1782.15	22.9992		1789.03	40.8896		1789.38	59.5914		1811.05	75.7565		1789.05	100.641
889.07			1783.15	23.005		1790.03	40.8875		1790.38	59.5758		1812.05	75.7438		1790.05	100.612
890.07			1784.15	23.0114		1791.03	40.8832		1791.38	59.5619		1813.05	75.7306		1791.05	100.586
891.07			1785.15	23.0177		1792.03	40.8797		1792.38	59.5499		1814.05	75.7174		1792.05	100.561
892.07			1786.15	23.0241		1793.03	40.8774		1793.38	59.5396		1815.05	75.7044		1793.05	100.537
			1787.15	23.0302		1794.03	40.8773		1794.38	59.5306		1816.05	75.6915		1794.05	100.514
			1788.15	23.0365		1795.03	40.8782		1795.38	59.5221		1817.05	75.6783		1795.05	100.492
			1789.15	23.0424		1796.03	40.8787		1796.38	59.5142		1818.05	75.6647		1796.05	100.469
			1790.15	23.0484		1797.03	40.8802		1797.38	59.5065		1819.05	75.6514		1797.05	100.447
			1791.15	23.0544		1798.03	40.8812		1798.38	59.499		1820.05	75.6281		1798.05	100.425
			1792.15	23.06		1799.03	40.8811		1799.38	59.4918		1821.05	75.5928		1799.05	100.403
			1793.15	23.0654		1800.03	40.8817		1800.38	59.4847		1822.05	75.5743		1800.05	100.38
			1794.15	23.0709		1801.03	40.8826		1801.38	59.4774		1823.05	75.5595		1801.05	100.358
			1795.15	23.0711		1802.03	40.8827		1802.38	59.4697		1824.05	75.5463		1802.05	100.337
			1796.15	23.063		1803.03	40.8824		1803.38	59.462		1825.05	75.5349		1803.05	100.315
			1797.15	23.0628		1804.03	40.8813		1804.38	59.4545		1826.05	75.5232		1804.05	100.294
			1798.15	23.0654		1805.03	40.88		1805.38	59.4475		1827.05	75.512		1805.05	100.272
			1799.15	23.0693		1806.03	40.8788		1806.38	59.4404		1828.05	75.5007		1806.05	100.25
			1800.15	23.0742		1807.03	40.8784		1807.38	59.4332		1829.05	75.489		1807.05	100.227
			1801.15	23.0789		1808.03	40.8777		1808.38	59.426		1830.05	75.4772		1808.05	100.205
			1802.15	23.0845		1809.03	40.8754		1809.38	59.4192		1831.05	75.465		1809.05	100.182
			1803.15	23.0907		1810.03	40.8717		1810.38	59.4122		1832.05	75.4525		1810.05	100.159
			1804.15	23.0969		1811.04	40.8573		1811.38	59.4016		1833.05	75.4404		1811.05	100.136
			1805.15	23.1035		1812.04	40.8472		1812.38	59.3837		1834.05	75.4284		1812.05	100.113
			1806.15	23.1095		1813.04	40.8461		1813.38	59.3693		1835.05	75.4161		1813.05	100.09
			1807.15	23.1158		1814.04	40.8447		1814.38	59.3571		1836.05	75.4043		1814.05	100.061
			1808.15	23.1218		1815.04	40.8448		1815.38	59.346		1837.05	75.3917		1815.05	100.028
			1809.15	23.1268		1816.04	40.8435		1816.38	59.3357		1838.05	75.3787		1816.05	100.001
			1810.15	23.1316		1817.04	40.8428		1817.38	59.3262		1839.05	75.3659		1817.05	99.9746
			1811.15	23.1364		1818.04	40.8423		1818.38	59.3175		1840.05	75.3533		1818.05	99.9499
			1812.15	23.1419		1819.04	40.842		1819.38	59.3092		1841.05	75.341		1819.05	99.9261
			1813.15	23.1479		1820.04	40.8412		1820.38	59.3015		1842.05	75.3287		1820.05	99.9031
			1814.15	23.1543		1821.04	40.8403		1821.38	59.2944		1843.05	75.3161		1821.05	99.8807
			1815.15	23.1605		1822.04	40.8375		1822.38	59.2872		1844.05	75.3037		1822.05	99.8588
			1816.15	23.1666		1823.04	40.8349		1823.38	59.2797		1845.05	75.2917		1823.05	99.8374
			1817.15	23.1728		1824.04	40.8338		1824.38	59.2721		1846.05	75.2691		1824.05	99.8161
			1818.15	23.1785		1825.04	40.8337		1825.38	59.2647		1847.05	75.2365		1825.05	99.7949
			1819.15	23.1842		1826.04	40.8323		1826.38	59.2576		1848.05	75.2211		1826.05	99.7738
			1820.15	23.1901		1827.04	40.8285		1827.38	59.2509		1849.05	75.2087		1827.05	99.7524
			1821.15	23.1895		1828.04	40.824		1828.38	59.2445		1850.05	75.1972		1828.05	99.7308
			1822.15	23.1806		1829.04	40.8213		1829.38	59.2383		1851.05	75.1867		1829.05	99.7094
			1823.15	23.1797		1830.04	40.8193		1830.38	59.2319		1852.05	75.1765		1830.05	99.6878
			1824.15	23.1811		1831.04	40.8177		1831.38	59.2249		1853.05	75.1659		1831.05	99.6662
			1825.15	23.1837		1832.04	40.8174		1832.38	59.2177		1854.05	75.1559		1832.05	99.6446
			1826.15	23.1879		1833.04	40.8167		1833.38	59.2104		1855.05	75.1458		1833.05	99.623
			1827.15	23.1927		1834.04	40.8165		1834.39	59.2032		1856.05	75.1356		1834.05	99.6017
			1828.15	23.198		1835.04	40.8164		1835.39	59.1958		1857.05	75.1252		1835.05	99.5806
			1829.15	23.203		1836.04	40.8148		1836.39	59.1887		1858.05	75.1135		1836.05	99.5594
			1830.15	23.2077		1837.04	40.8007		1837.39	59.1784		1859.05	75.1013		1837.05	99.5381
			1831.15	23.2126		1838.04	40.7906		1838.39	59.1607		1860.05	75.0894		1838.05	99.5168
			1832.15	23.218		1839.04	40.7895		1839.39	59.1464		1861.05	75.0766		1839.05	99.4952
			1833.15	23.2235		1840.04	40.7883		1840.39	59.1343		1862.05	75.0642		1840.05	99.4668
			1834.15	23.229		1841.04	40.7874		1841.39	59.1236		1863.05	75.0526		1841.05	99.4354
			1835.15	23.2348		1842.04	40.7869		1842.39	59.1138		1864.05	75.0411		1842.05	99.4087
			1836.15	23.2406		1843.04	40.7869		1843.39	59.1048		1865.05	75.0293		1843.05	99.384
			1837.15	23.2462		1844.04	40.7868		1844.39	59.0963		1866.05	75.0173		1844.05	99.3604
			1838.15	23.2518		1845.04	40.7867		1845.39	59.0878		1867.05	75.0049		1845.05	99.3371
			1839.15	23.2574		1846.04	40.7868		1846.39	59.0797		1868.05	74.9931		1846.05	99.314
			1840.15	23.2629		1847.04	40.7872		1847.39	59.0719		1869.05	74.9814		1847.05	99.2908
			1841.15	23.2679		1848.04	40.7873		1848.39	59.0648		1870.05	74.9702		1848.05	99.2679
			1842.15	23.2727		1849.04	40.787		1849.39	59.0577		1871.05	74.9586		1849.05	99.2453
			1843.15	23.2776		1850.04	40.7875		1850.39	59.0507		1872.05	74.9348		1850.05	99.2229
			1844.15	23.2823		1851.04	40.788		1851.39	59.0436		1873.05	74.9017		1851.05	99.2005
			1845.15	23.2869		1852.04	40.7876		1852.39	59.0371		1874.05	74.8847		1852.05	99.1782
			1846.15	23.2915		1853.04	40.7869		1853.39	59.0306		1875.05	74.8714		1853.05	99.1562
			1847.15	23.2894		1854.04	40.7867		1854.39	59.024		1876.05	74.8589		1854.05	99.1343
			1848.15	23.2806		1855.04	40.7861		1855.39	59.0175		1877.05	74.8466		1855.05	99.1124
			1849.15	23.2793		1856.04	40.7837		1856.39	59.0108		1878.05	74.8351		1856.05	99.0904
			1850.15	23.2812		1857.04	40.7816		1857.39	59.004		1879.05	74.8243		1857.05	99.0685
			1851.15	23.2845		1858.04	40.7805		1858.39	58.9967		1880.05	74.8133		1858.05	99.0467
			1852.15	23.2886		1859.04	40.7791		1859.39	58.9892		1881.05	74.8024		1859.05	99.025
			1853.15	23.293		1860.04	40.778		1860.39	58.9815		1882.05	74.7917		1860.05	99.0032
			1854.15	23.2973		1861.04	40.7773		1861.39	58.9737		1883.05	74.7803		1861.05	98.9815
			1855.15	23.3026		1862.04	40.7773		1862.39	58.9661		1884.05	74.7687		1862.05	98.96
			1856.15	23.3079		1863.04	40.7638		1863.39	58.9547		1885.05	74.757		1863.05	98.9388
			1857.15	23.3135		1864.04	40.7535		1864.39	58.9371		1886.05	74.7442		1864.05	98.9178
			1858.15	23.3193		1865.04	40.7516		1865.39	58.9226		1887.05	74.7313		1865.05	98.8971
			1859.15	23.3253		1866.04	40.7495		1866.39	58.9099		1888.05	74.7182		1866.05	98.8689
			1860.15	23.3309		1867.04	40.7487		1867.39	58.8986		1889.05	74.7054		1867.05	98.8385
			1861.15	23.3361		1868.04	40.7476		1868.39	58.8881		1890.05	74.6929		1868.05	98.8124
			1862.15	23.3412		1869.04	40.7469		1869.39	58.8785		1891.05	74.6802		1869.05	98.7875
			1863.15	23.3465		1870.04	40.7462		1870.39	58.8698		1892.05	74.6671		1870.05	98.7635
			1864.15	23.352		1871.04	40.7458		1871.39	58.8618		1893.05	74.6541		1871.05	98.7401
			1865.15	23.357		1872.04	40.7455		1872.39	58.8537		1894.05	74.6412		1872.05	98.7172
			1866.15	23.362		1873.04	40.7453		1873.39	58.8454		1895.05	74.6286		1873.05	98.6948
			1867.15	23.3672		1874.04	40.7448		1874.39	58.8368		1896.05	74.6165		1874.05	98.6731
			1868.15	23.3724		1875.04	40.7445		1875.39	58.8286		1897.05	74.6042		1875.06	98.6518
			1869.15	23.3771		1876.04	40.7437		1876.39	58.8206		1898.05	74.5789		1876.06	98.631
			1870.15	23.3823		1877.04	40.7435		1877.39	58.8126		1899.05	74.546		1877.06	98.6103
			1871.15	23.3877		1878.04	40.7433		1878.39	58.8043		1900.05	74.5298		1878.06	98.5896
			1872.15	23.3931		1879.04	40.7437		1879.39	58.7962		1901.05	74.5171		1879.06	98.5686
			1873.15	23.3917		1880.04	40.7435		1880.39	58.7887		1902.05	74.5056		1880.06	98.5478
			1874.15	23.383		1881.04	40.7409		1881.39	58.7816		1903.05	74.4945		1881.06	98.527
			1875.15	23.3813		1882.04	40.7383		1882.39	58.7742		1904.05	74.4833		1882.06	98.5063
			1876.15	23.382		1883.04	40.7365		1883.39	58.7669		1905.05	74.4718		1883.06	98.4857
			1877.15	23.3843		1884.04	40.7362		1884.39	58.76		1906.05	74.4604		1884.06	98.4652
			1878.15	23.3874		1885.04	40.7368		1885.39	58.7526		1907.05	74.4492		1885.06	98.445
			1879.15	23.3905		1886.04	40.7373		1886.39	58.745		1908.05	74.438		1886.06	98.4246
			1880.15	23.3943		1887.04	40.7365		1887.39	58.7371		1909.05	74.4269		1887.06	98.4042
			1881.15	23.3985		1888.04	40.7361		1888.39	58.7293		1910.05	74.4156		1888.06	98.3838
			1882.15	23.4032		1889.04	40.7223		1889.39	58.7175		1911.05	74.4046		1889.06	98.363
			1883.15	23.4084		1890.04	40.7123		1890.39	58.6999		1912.05	74.3937		1890.06	98.342
			1884.15	23.413		1891.04	40.7098		1891.39	58.6855		1913.05	74.3833		1891.06	98.3205
			1885.15	23.4177		1892.04	40.7078		1892.39	58.6724		1914.05	74.3728		1892.06	98.291
			1886.15	23.4228		1893.04	40.7069		1893.39	58.6602		1915.05	74.3621		1893.06	98.26
			1887.15	23.4275		1894.04	40.7056		1894.39	58.6493		1916.05	74.3512		1894.06	98.2328
			1888.15	23.4329		1895.04	40.7044		1895.39	58.6399		1917.05	74.3401		1895.06	98.2074
			1889.15	23.4383		1896.04	40.7041		1896.39	58.6311		1918.05	74.3294		1896.06	98.1829
			1890.15	23.4435		1897.04	40.7032		1897.39	58.6228		1919.05	74.3185		1897.06	98.1591
			1891.15	23.4489		1898.04	40.7018		1898.39	58.6147		1920.05	74.3075		1898.06	98.1357
			1892.15	23.4539		1899.04	40.699		1899.39	58.6067		1921.05	74.2966		1899.06	98.1127
			1893.15	23.4588		1900.04	40.6973		1900.39	58.5986		1922.05	74.2852		1900.06	98.0903
			1894.15	23.4633		1901.04	40.6968		1901.39	58.5913		1923.05	74.2742		1901.06	98.0681
			1895.15	23.4675		1902.04	40.6973		1902.39	58.5845		1924.05	74.2489		1902.06	98.0463
			1896.15	23.4722		1903.04	40.6982		1903.39	58.5774		1925.05	74.2173		1903.06	98.0246
			1897.15	23.4768		1904.04	40.6978		1904.39	58.5703		1926.05	74.2022		1904.06	98.0028
			1898.16	23.4818		1905.04	40.6968		1905.39	58.5629		1927.05	74.1902		1905.06	97.9816
			1899.16	23.4789		1906.04	40.6959		1906.39	58.5554		1928.05	74.1793		1906.06	97.9608
			1900.16	23.4698		1907.04	40.6927		1907.39	58.5478		1929.05	74.1687		1907.06	97.9402
			1901.16	23.4679		1908.04	40.6899		1908.39	58.5401		1930.05	74.1585		1908.06	97.9199
			1902.16	23.4694		1909.04	40.6888		1909.39	58.5326		1931.05	74.1482		1909.06	97.8995
			1903.16	23.4722		1910.04	40.6885		1910.39	58.5249		1932.05	74.138		1910.06	97.8788
			1904.16	23.475		1911.04	40.689		1911.39	58.5172		1933.06	74.1276		1911.06	97.858
			1905.16	23.4786		1912.04	40.688		1912.39	58.5094		1934.06	74.1177		1912.06	97.837
			1906.16	23.4829		1913.04	40.6873		1913.39	58.5012		1935.06	74.108		1913.06	97.8156
			1907.16	23.4877		1914.04	40.6866		1914.39	58.493		1936.06	74.0981		1914.06	97.7944
			1908.16	23.4926		1915.04	40.6725		1915.39	58.4806		1937.06	74.0879		1915.06	97.7731
			1909.16	23.4972		1916.04	40.6626		1916.39	58.4628		1938.06	74.0778		1916.06	97.7516
			1910.16	23.5023		1917.04	40.6597		1917.39	58.4485		1939.06	74.0682		1917.06	97.7301
			1911.16	23.507		1918.04	40.6573		1918.39	58.4359		1940.06	74.058		1918.06	97.7007
			1912.16	23.5118		1919.04	40.6556		1919.39	58.4242		1941.06	74.0475		1919.06	97.6706
			1913.16	23.5165		1920.04	40.6554		1920.39	58.4139		1942.06	74.0366		1920.06	97.6441
			1914.16	23.5213		1921.04	40.6551		1921.39	58.4049		1943.06	74.0255		1921.06	97.6195
			1915.16	23.5262		1922.04	40.6549		1922.39	58.3965		1944.06	74.0143		1922.06	97.5957
			1916.16	23.5307		1923.04	40.6551		1923.39	58.3886		1945.06	74.0026		1923.06	97.5728
			1917.16	23.535		1924.04	40.6553		1924.39	58.381		1946.06	73.9908		1924.06	97.5505
			1918.16	23.5395		1925.04	40.655		1925.39	58.3732		1947.06	73.979		1925.06	97.5285
			1919.16	23.5443		1926.04	40.6538		1926.39	58.3659		1948.06	73.9672		1926.06	97.5071
			1920.16	23.5489		1927.04	40.6523		1927.39	58.3588		1949.06	73.9553		1927.06	97.4862
			1921.16	23.5534		1928.04	40.6505		1928.39	58.3516		1950.06	73.9289		1928.06	97.4656
			1922.16	23.5572		1929.04	40.6494		1929.39	58.3447		1951.06	73.8977		1929.06	97.4453
			1923.16	23.5605		1930.04	40.6478		1930.39	58.3381		1952.06	73.8821		1930.06	97.4248
			1924.16	23.5644		1931.04	40.6462		1931.39	58.3315		1953.06	73.87		1931.06	97.4044
			1925.16	23.5607		1932.04	40.6454		1932.39	58.3254		1954.06	73.859		1932.06	97.384
			1926.16	23.5519		1933.04	40.6446		1933.39	58.3193		1955.06	73.8486		1933.06	97.3633
			1927.16	23.5499		1934.04	40.6437		1934.39	58.3132		1956.06	73.8384		1934.06	97.3423
			1928.16	23.5507		1935.04	40.6428		1935.39	58.3069		1957.06	73.8277		1935.06	97.3216
			1929.16	23.5526		1936.04	40.6421		1936.39	58.3005		1958.06	73.817		1936.06	97.3004
			1930.16	23.5556		1937.04	40.6413		1937.39	58.2942		1959.06	73.8063		1937.06	97.2792
			1931.16	23.5592		1938.04	40.6403		1938.39	58.2877		1960.06	73.7959		1938.06	97.2581
			1932.16	23.5635		1939.04	40.6388		1939.39	58.281		1961.06	73.7853		1939.06	97.2367
			1933.16	23.5682		1940.04	40.6382		1940.39	58.2744		1962.06	73.7745		1940.06	97.2154
			1934.16	23.573		1941.04	40.6231		1941.39	58.263		1963.06	73.7635		1941.06	97.1942
			1935.16	23.5782		1942.04	40.6138		1942.39	58.246		1964.06	73.7519		1942.06	97.173
			1936.16	23.5829		1943.04	40.6119		1943.39	58.2322		1965.06	73.7406		1943.06	97.1518
			1937.16	23.5872		1944.04	40.6092		1944.39	58.2202		1966.06	73.7295		1944.06	97.1223
			1938.16	23.5911		1945.04	40.6075		1945.39	58.2095		1967.06	73.7186		1945.06	97.0926
			1939.16	23.5951		1946.05	40.6059		1946.39	58.1998		1968.06	73.7078		1946.06	97.0668
			1940.16	23.6001		1947.05	40.6057		1947.39	58.1907		1969.06	73.6969		1947.06	97.0423
			1941.16	23.6053		1948.05	40.6044		1948.39	58.1819		1970.06	73.6859		1948.06	97.0192
			1942.16	23.6098		1949.05	40.6037		1949.39	58.1736		1971.06	73.6752		1949.06	96.9972
			1943.16	23.6144		1950.05	40.6029		1950.39	58.1662		1972.06	73.6648		1950.06	96.9757
			1944.16	23.619		1951.05	40.6011		1951.39	58.1593		1973.06	73.6548		1951.06	96.9547
			1945.16	23.6234		1952.05	40.5989		1952.39	58.1528		1974.06	73.6442		1952.06	96.9339
			1946.16	23.628		1953.05	40.5976		1953.39	58.1464		1975.06	73.6337		1953.06	96.9135
			1947.16	23.6327		1954.05	40.5953		1954.39	58.1405		1976.06	73.6077		1954.06	96.8933
			1948.16	23.6374		1955.05	40.5931		1955.39	58.1346		1977.06	73.578		1955.06	96.873
			1949.16	23.6422		1956.05	40.5912		1956.39	58.1286		1978.06	73.5628		1956.06	96.8527
			1950.16	23.6467		1957.05	40.5887		1957.39	58.1224		1979.06	73.5505		1957.06	96.8326
			1951.16	23.6426		1958.05	40.5849		1958.39	58.1161		1980.06	73.5388		1958.06	96.8123
			1952.16	23.6337		1959.05	40.5812		1959.39	58.1101		1981.06	73.5275		1959.06	96.7922
			1953.16	23.6322		1960.05	40.5773		1960.39	58.1039		1982.06	73.5165		1960.06	96.7723
			1954.16	23.6336		1961.05	40.5723		1961.39	58.0977		1983.06	73.5054		1961.06	96.7526
			1955.16	23.6364		1962.05	40.5691		1962.39	58.0915		1984.06	73.4946		1962.06	96.733
			1956.16	23.6396		1963.05	40.5677		1963.39	58.0849		1985.06	73.4842		1963.06	96.7135
			1957.16	23.6437		1964.05	40.5674		1964.39	58.078		1986.06	73.4736		1964.06	96.6939
			1958.16	23.6484		1965.05	40.5671		1965.39	58.0708		1987.06	73.4629		1965.06	96.6745
			1959.16	23.6528		1966.05	40.5663		1966.39	58.0634		1988.06	73.4522		1966.06	96.6552
			1960.16	23.6574		1967.05	40.5513		1967.39	58.0512		1989.06	73.4419		1967.06	96.6357
			1961.16	23.6618		1968.05	40.5408		1968.4	58.0338		1990.06	73.4319		1968.06	96.6162
			1962.16	23.666		1969.05	40.5381		1969.4	58.0202		1991.06	73.4216		1969.06	96.5968
			1963.16	23.6707		1970.05	40.5343		1970.4	58.0081		1992.06	73.4114		1970.06	96.5682
			1964.16	23.6753		1971.05	40.5315		1971.4	57.9974		1993.06	73.4014		1971.06	96.5404
			1965.16	23.6796		1972.05	40.5295		1972.4	57.9877		1994.06	73.3917		1972.06	96.5165
			1966.16	23.6839		1973.05	40.5277		1973.4	57.9789		1995.06	73.382		1973.06	96.4944
			1967.16	23.6886		1974.05	40.5257		1974.4	57.9702		1996.06	73.3722		1974.06	96.4734
			1968.16	23.6934		1975.05	40.5233		1975.4	57.9617		1997.06	73.3619		1975.06	96.4527
			1969.16	23.6982		1976.05	40.5215		1976.4	57.9541		1998.06	73.3517		1976.06	96.4323
			1970.16	23.7028		1977.05	40.5201		1977.4	57.9471		1999.06	73.3412		1977.06	96.412
			1971.16	23.7068		1978.05	40.5189		1978.4	57.9402		2000.06	73.3303		1978.06	96.3914
			1972.16	23.7106		1979.05	40.5172		1979.4	57.9336		2001.06	73.3193		1979.06	96.3709
			1973.16	23.7147		1980.05	40.5165		1980.4	57.9273		2002.06	73.2922		1980.06	96.3505
			1974.16	23.7193		1981.05	40.5142		1981.4	57.921		2003.06	73.2631		1981.06	96.33
			1975.16	23.7241		1982.05	40.5118		1982.4	57.9143		2004.06	73.248		1982.06	96.3096
			1976.16	23.7285		1983.05	40.5096		1983.4	57.9071		2005.06	73.236		1983.06	96.2896
			1977.16	23.7238		1984.05	40.5084		1984.4	57.8998		2006.06	73.225		1984.06	96.2697
			1978.16	23.7148		1985.05	40.5064		1985.4	57.8924		2007.06	73.2143		1985.06	96.2498
			1979.16	23.7128		1986.05	40.5054		1986.4	57.8851		2008.06	73.204		1986.06	96.2299
			1980.16	23.7131		1987.05	40.5049		1987.4	57.8778		2009.06	73.1942		1987.06	96.2098
			1981.16	23.7149		1988.05	40.504		1988.4	57.871		2010.06	73.1846		1988.06	96.1898
			1982.16	23.718		1989.05	40.5033		1989.4	57.8644		2011.06	73.1745		1989.06	96.1697
			1983.16	23.7221		1990.05	40.5027		1990.4	57.8574		2012.06	73.1642		1990.06	96.1495
			1984.16	23.7266		1991.05	40.5008		1991.4	57.8507		2013.06	73.1543		1991.06	96.1296
			1985.16	23.7312		1992.05	40.498		1992.4	57.8442		2014.06	73.1443		1992.06	96.1098
			1986.16	23.7356		1993.05	40.4814		1993.4	57.8324		2015.06	73.1342		1993.06	96.0899
			1987.16	23.7401		1994.05	40.4711		1994.4	57.8156		2016.06	73.1241		1994.06	96.0704
			1988.16	23.7446		1995.05	40.468		1995.4	57.8026		2017.06	73.1138		1995.06	96.051
			1989.16	23.7491		1996.05	40.4661		1996.4	57.7916		2018.06	73.1033		1996.06	96.0225
			1990.16	23.7532		1997.05	40.465		1997.4	57.782		2019.06	73.0927		1997.06	95.9953
			1991.16	23.7569		1998.05	40.4649		1998.4	57.7733		2020.06	73.0817		1998.06	95.9714
			1992.16	23.7605		1999.05	40.4642		1999.4	57.7655		2021.06	73.0704		1999.06	95.949
			1993.16	23.7646		2000.05	40.4635		2000.4	57.7585		2022.06	73.0593		2000.06	95.9274
			1994.16	23.7685		2001.05	40.4625		2001.4	57.7521		2023.06	73.0476		2001.06	95.9061
			1995.16	23.7723		2002.05	40.461		2002.4	57.7458		2024.06	73.0359		2002.06	95.8858
			1996.16	23.7763		2003.05	40.4589		2003.4	57.7394		2025.06	73.0239		2003.06	95.8658
			1997.16	23.7808		2004.05	40.4579		2004.4	57.7332		2026.06	73.0127		2004.06	95.8461
			1998.16	23.7848		2005.05	40.4574		2005.4	57.7268		2027.06	73.0014		2005.06	95.8268
			1999.16	23.7885		2006.05	40.4565		2006.4	57.7207		2028.06	72.9724		2006.06	95.8076
			2000.16	23.792		2007.05	40.4549		2007.4	57.7146		2029.06	72.9437		2007.06	95.7884
			2001.16	23.796		2008.05	40.4522		2008.4	57.7084		2030.06	72.9285		2008.06	95.7694
			2002.16	23.8		2009.05	40.4497		2009.4	57.7022		2031.06	72.9163		2009.07	95.7504
			2003.16	23.7946		2010.05	40.448		2010.4	57.6964		2032.06	72.9056		2010.07	95.7317
			2004.16	23.7862		2011.05	40.4472		2011.4	57.6909		2033.06	72.8952		2011.07	95.7134
			2005.16	23.7842		2012.05	40.4461		2012.4	57.6852		2034.06	72.8858		2012.07	95.6951
			2006.16	23.7845		2013.05	40.445		2013.4	57.6793		2035.06	72.8766		2013.07	95.6765
			2007.16	23.7858		2014.05	40.4432		2014.4	57.6733		2036.06	72.867		2014.07	95.658
			2008.16	23.7879		2015.05	40.4423		2015.4	57.6672		2037.06	72.8571		2015.07	95.6397
			2009.16	23.7907		2016.05	40.4404		2016.4	57.6611		2038.06	72.8469		2016.07	95.621
			2010.16	23.7939		2017.05	40.4379		2017.4	57.655		2039.06	72.8369		2017.07	95.6023
			2011.16	23.7971		2018.05	40.436		2018.4	57.6485		2040.06	72.8266		2018.07	95.5839
			2012.16	23.8009		2019.05	40.4201		2019.4	57.6359		2041.06	72.8162		2019.07	95.5656
			2013.16	23.805		2020.05	40.4094		2020.4	57.6195		2042.06	72.8053		2020.07	95.5473
			2014.16	23.8095		2021.05	40.4056		2021.4	57.6067		2043.06	72.7941		2021.07	95.5288
			2015.16	23.8136		2022.05	40.4026		2022.4	57.5958		2044.06	72.7828		2022.07	95.5005
			2016.16	23.8179		2023.05	40.3997		2023.4	57.5864		2045.06	72.7717		2023.07	95.4733
			2017.16	23.8217		2024.05	40.3978		2024.4	57.5782		2046.06	72.7611		2024.07	95.4491
			2018.16	23.8256		2025.05	40.3953		2025.4	57.5711		2047.06	72.7504		2025.07	95.4262
			2019.16	23.8293		2026.05	40.3921		2026.4	57.5641		2048.06	72.74		2026.07	95.4042
			2020.16	23.833		2027.05	40.3886		2027.4	57.5574		2049.06	72.7297		2027.07	95.3829
			2021.16	23.8369		2028.05	40.3868		2028.4	57.5509		2050.06	72.7196		2028.07	95.3623
			2022.16	23.8414		2029.05	40.3851		2029.4	57.5441		2051.06	72.7095		2029.07	95.3423
			2023.16	23.8455		2030.05	40.3841		2030.4	57.5375		2052.06	72.6992		2030.07	95.3222
			2024.16	23.8495		2031.05	40.3821		2031.4	57.5311		2053.06	72.6892		2031.07	95.3022
			2025.16	23.8529		2032.05	40.3799		2032.4	57.5247		2054.06	72.662		2032.07	95.2829
			2026.16	23.856		2033.05	40.3784		2033.4	57.5186		2055.06	72.6364		2033.07	95.2633
			2027.16	23.8591		2034.05	40.3768		2034.4	57.5128		2056.06	72.623		2034.07	95.2438
			2028.16	23.8623		2035.05	40.3741		2035.4	57.507		2057.06	72.6117		2035.07	95.2247
			2029.16	23.8555		2036.05	40.3712		2036.4	57.5012		2058.06	72.6014		2036.07	95.2055
			2030.16	23.8466		2037.05	40.3691		2037.4	57.4954		2059.06	72.5912		2037.07	95.1865
			2031.17	23.8446		2038.05	40.3678		2038.4	57.4894		2060.06	72.5812		2038.07	95.1677
			2032.17	23.8451		2039.05	40.3664		2039.4	57.4829		2061.06	72.5712		2039.07	95.149
			2033.17	23.8469		2040.05	40.3645		2040.4	57.4759		2062.06	72.5612		2040.07	95.1305
			2034.17	23.85		2041.05	40.3628		2041.4	57.469		2063.06	72.5512		2041.07	95.1122
			2035.17	23.8535		2042.05	40.3615		2042.4	57.4619		2064.06	72.541		2042.07	95.094
			2036.17	23.8571		2043.05	40.3603		2043.4	57.4551		2065.06	72.5304		2043.07	95.076
			2037.17	23.8606		2044.05	40.3591		2044.4	57.4483		2066.06	72.5201		2044.07	95.0585
			2038.17	23.864		2045.05	40.3426		2045.4	57.4352		2067.07	72.5096		2045.07	95.0407
			2039.17	23.8678		2046.05	40.3329		2046.4	57.4183		2068.07	72.4991		2046.07	95.0228
			2040.17	23.8717		2047.05	40.3288		2047.4	57.405		2069.07	72.4892		2047.07	95.0045
			2041.17	23.8754		2048.05	40.3262		2048.4	57.3936		2070.07	72.4795		2048.07	94.9764
			2042.17	23.8793		2049.05	40.3238		2049.4	57.3837		2071.07	72.4697		2049.07	94.95
			2043.17	23.8832		2050.05	40.3218		2050.4	57.375		2072.07	72.4595		2050.07	94.927
			2044.17	23.8868		2051.05	40.3202		2051.4	57.3676		2073.07	72.4489		2051.07	94.9054
			2045.17	23.8904		2052.05	40.3197		2052.4	57.3605		2074.07	72.4388		2052.07	94.8849
			2046.17	23.8938		2053.05	40.3186		2053.4	57.3538		2075.07	72.4286		2053.07	94.8656
			2047.17	23.8978		2054.05	40.3177		2054.4	57.3474		2076.07	72.4186		2054.07	94.847
			2048.17	23.9021		2055.05	40.3156		2055.4	57.3411		2077.07	72.4082		2055.07	94.8288
			2049.17	23.9061		2056.05	40.3132		2056.4	57.3349		2078.07	72.3978		2056.07	94.8113
			2050.17	23.91		2057.05	40.3102		2057.4	57.3287		2079.07	72.3873		2057.07	94.7938
			2051.17	23.9135		2058.05	40.3069		2058.4	57.3224		2080.07	72.3576		2058.07	94.7762
			2052.17	23.9166		2059.05	40.3041		2059.4	57.3158		2081.07	72.3307		2059.07	94.7587
			2053.17	23.9196		2060.05	40.3026		2060.4	57.3095		2082.07	72.3167		2060.07	94.7413
			2054.17	23.9227		2061.05	40.2999		2061.4	57.3032		2083.07	72.3052		2061.07	94.7237
			2055.17	23.9156		2062.05	40.2984		2062.4	57.2967		2084.07	72.2944		2062.07	94.7061
			2056.17	23.9073		2063.05	40.2969		2063.4	57.2903		2085.07	72.284		2063.07	94.6888
			2057.17	23.9051		2064.05	40.2948		2064.4	57.2837		2086.07	72.274		2064.07	94.6713
			2058.17	23.9054		2065.05	40.2935		2065.4	57.2771		2087.07	72.2642		2065.07	94.6539
			2059.17	23.9066		2066.05	40.2917		2066.4	57.2707		2088.07	72.2551		2066.07	94.637
			2060.17	23.9086		2067.05	40.2901		2067.4	57.264		2089.07	72.2458		2067.07	94.6201
			2061.17	23.9112		2068.05	40.2883		2068.4	57.2573		2090.07	72.2367		2068.07	94.603
			2062.17	23.9142		2069.05	40.2865		2069.4	57.2505		2091.07	72.2277		2069.07	94.586
			2063.17	23.918		2070.05	40.2843		2070.4	57.2438		2092.07	72.2182		2070.07	94.5688
			2064.17	23.9217		2071.05	40.2673		2071.4	57.2307		2093.07	72.2083		2071.07	94.5512
			2065.17	23.9253		2072.05	40.2568		2072.4	57.2142		2094.07	72.1991		2072.07	94.5333
			2066.17	23.9291		2073.05	40.2525		2073.4	57.2013		2095.07	72.1896		2073.07	94.515
			2067.17	23.9329		2074.05	40.2492		2074.4	57.1901		2096.07	72.1803		2074.07	94.4866
			2068.17	23.9364		2075.05	40.2462		2075.4	57.1802		2097.07	72.1707		2075.07	94.4605
			2069.17	23.94		2076.05	40.2437		2076.4	57.1711		2098.07	72.1614		2076.07	94.4373
			2070.17	23.9434		2077.05	40.2416		2077.4	57.1628		2099.07	72.1519		2077.07	94.4152
			2071.17	23.9465		2078.05	40.2389		2078.4	57.1555		2100.07	72.1418		2078.07	94.3941
			2072.17	23.9494		2079.05	40.2367		2079.4	57.1487		2101.07	72.1318		2079.07	94.3739
			2073.17	23.9529		2080.06	40.2348		2080.4	57.142		2102.07	72.1217		2080.07	94.3542
			2074.17	23.9564		2081.06	40.2332		2081.4	57.1356		2103.07	72.1116		2081.07	94.3352
			2075.17	23.96		2082.06	40.2317		2082.4	57.129		2104.07	72.1019		2082.07	94.3164
			2076.17	23.963		2083.06	40.2299		2083.4	57.123		2105.07	72.0919		2083.07	94.2974
			2077.17	23.9662		2084.06	40.2271		2084.4	57.1166		2106.07	72.0616		2084.07	94.2785
			2078.17	23.9693		2085.06	40.2211		2085.4	57.1102		2107.07	72.0349		2085.07	94.2596
			2079.17	23.9724		2086.06	40.2161		2086.4	57.1043		2108.07	72.021		2086.07	94.2405
			2080.17	23.9758		2087.06	40.2125		2087.4	57.0984		2109.07	72.0098		2087.07	94.222
			2081.17	23.9681		2088.06	40.2092		2088.4	57.0927		2110.07	72		2088.07	94.2035
			2082.17	23.9596		2089.06	40.2059		2089.4	57.0868		2111.07	71.9908		2089.07	94.1853
			2083.17	23.9574		2090.06	40.2029		2090.4	57.0806		2112.07	71.9815		2090.07	94.1672
			2084.17	23.9568		2091.06	40.2012		2091.4	57.0744		2113.07	71.9727		2091.07	94.1495
			2085.17	23.9579		2092.06	40.2		2092.4	57.068		2114.07	71.9642		2092.07	94.1321
			2086.17	23.96		2093.06	40.1985		2093.4	57.0616		2115.07	71.9558		2093.07	94.1148
			2087.17	23.9627		2094.06	40.1974		2094.4	57.0553		2116.07	71.9471		2094.07	94.0978
			2088.17	23.966		2095.06	40.1946		2095.4	57.049		2117.07	71.9382		2095.07	94.0803
			2089.17	23.9697		2096.06	40.1907		2096.4	57.0426		2118.07	71.9293		2096.07	94.0626
			2090.17	23.9732		2097.06	40.1713		2097.4	57.0296		2119.07	71.9206		2097.07	94.0452
			2091.17	23.977		2098.06	40.1592		2098.4	57.0134		2120.07	71.9111		2098.07	94.0277
			2092.17	23.9806		2099.06	40.1538		2099.4	57.0004		2121.07	71.9012		2099.07	94.0093
			2093.17	23.9838		2100.06	40.1492		2100.4	56.9892		2122.07	71.8915		2100.07	93.9809
			2094.17	23.9869		2101.06	40.1466		2101.4	56.9791		2123.07	71.8816		2101.07	93.9551
			2095.17	23.9896		2102.06	40.1447		2102.41	56.9703		2124.07	71.8723		2102.07	93.9323
			2096.17	23.9925		2103.06	40.1431		2103.41	56.9623		2125.07	71.8631		2103.07	93.9111
			2097.17	23.995		2104.06	40.1422		2104.41	56.9548		2126.07	71.8539		2104.07	93.891
			2098.17	23.9978		2105.06	40.1405		2105.41	56.9479		2127.07	71.8443		2105.07	93.8717
			2099.17	24.001		2106.06	40.1389		2106.41	56.9414		2128.07	71.8344		2106.07	93.853
			2100.17	24.0034		2107.06	40.1373		2107.41	56.9352		2129.07	71.8243		2107.07	93.8347
			2101.17	24.0067		2108.06	40.1353		2108.41	56.9293		2130.07	71.8142		2108.07	93.8163
			2102.17	24.0102		2109.06	40.1331		2109.41	56.9231		2131.07	71.8042		2109.07	93.7986
			2103.17	24.0134		2110.06	40.1311		2110.41	56.9174		2132.07	71.773		2110.07	93.7811
			2104.17	24.0166		2111.06	40.1288		2111.41	56.9116		2133.07	71.7483		2111.07	93.7638
			2105.17	24.0202		2112.06	40.1266		2112.41	56.9057		2134.07	71.7351		2112.07	93.7469
			2106.17	24.0234		2113.06	40.1249		2113.41	56.9		2135.07	71.7246		2113.07	93.73
			2107.17	24.0146		2114.06	40.1238		2114.41	56.8941		2136.07	71.7151		2114.07	93.7131
			2108.17	24.0051		2115.06	40.1218		2115.41	56.8882		2137.07	71.7066		2115.07	93.6959
			2109.17	24.0022		2116.06	40.119		2116.41	56.8821		2138.07	71.6985		2116.07	93.6789
			2110.17	24.0014		2117.06	40.1169		2117.41	56.876		2139.07	71.6906		2117.07	93.6619
			2111.17	24.0019		2118.06	40.1158		2118.41	56.8699		2140.07	71.6828		2118.07	93.6451
			2112.17	24.0032		2119.06	40.1137		2119.41	56.8635		2141.07	71.6747		2119.07	93.6287
			2113.17	24.0056		2120.06	40.1123		2120.41	56.857		2142.07	71.6662		2120.07	93.6121
			2114.17	24.0086		2121.06	40.111		2121.41	56.8504		2143.07	71.6573		2121.07	93.5951
			2115.17	24.012		2122.06	40.1097		2122.41	56.8439		2144.07	71.6487		2122.07	93.5776
			2116.17	24.0159		2123.06	40.0936		2123.41	56.8305		2145.07	71.64		2123.07	93.5608
			2117.17	24.02		2124.06	40.0843		2124.41	56.815		2146.07	71.6312		2124.07	93.5437
			2118.17	24.0241		2125.06	40.0811		2125.41	56.8002		2147.07	71.6223		2125.07	93.5255
			2119.17	24.028		2126.06	40.0785		2126.41	56.7824		2148.07	71.613		2126.07	93.4975
			2120.17	24.0317		2127.06	40.0755		2127.41	56.7675		2149.07	71.6038		2127.07	93.4726
			2121.17	24.0353		2128.06	40.0727		2128.41	56.7549		2150.07	71.5948		2128.07	93.4507
			2122.17	24.0378		2129.06	40.0697		2129.41	56.7443		2151.07	71.5862		2129.07	93.4301
			2123.17	24.0403		2130.06	40.0666		2130.41	56.7353		2152.07	71.5776		2130.07	93.4101
			2124.17	24.043		2131.06	40.0641		2131.41	56.7274		2153.07	71.5684		2131.07	93.3906
			2125.17	24.0458		2132.06	40.0613		2132.41	56.7203		2154.07	71.5587		2132.07	93.3716
			2126.17	24.049		2133.06	40.0585		2133.41	56.7136		2155.07	71.5487		2133.07	93.3528
			2127.17	24.0521		2134.06	40.0562		2134.41	56.7069		2156.07	71.5387		2134.07	93.3342
			2128.17	24.0551		2135.06	40.055		2135.41	56.7004		2157.07	71.5288		2135.07	93.316
			2129.17	24.0583		2136.06	40.0524		2136.41	56.6939		2158.07	71.4969		2136.07	93.2979
			2130.17	24.0609		2137.06	40.0503		2137.41	56.6877		2159.07	71.473		2137.07	93.2799
			2131.17	24.0638		2138.06	40.0486		2138.41	56.6814		2160.07	71.4601		2138.07	93.2623
			2132.17	24.0664		2139.06	40.047		2139.41	56.675		2161.07	71.4496		2139.07	93.2449
			2133.17	24.057		2140.06	40.0445		2140.41	56.6689		2162.07	71.4397		2140.07	93.2278
			2134.17	24.0486		2141.06	40.0418		2141.41	56.663		2163.07	71.4299		2141.07	93.2109
			2135.17	24.0461		2142.06	40.0402		2142.41	56.6574		2164.07	71.4206		2142.07	93.1942
			2136.17	24.0459		2143.06	40.0378		2143.41	56.6519		2165.07	71.4116		2143.08	93.1775
			2137.17	24.0472		2144.06	40.0354		2144.41	56.6463		2166.07	71.4029		2144.08	93.1609
			2138.17	24.0497		2145.06	40.0323		2145.41	56.641		2167.07	71.3945		2145.08	93.1443
			2139.17	24.0525		2146.06	40.0292		2146.41	56.6355		2168.07	71.3864		2146.08	93.1273
			2140.17	24.0557		2147.06	40.0269		2147.41	56.6299		2169.07	71.3778		2147.08	93.1102
			2141.17	24.0587		2148.06	40.0252		2148.41	56.624		2170.07	71.3684		2148.08	93.093
			2142.17	24.062		2149.06	40.0084		2149.41	56.611		2171.07	71.3593		2149.08	93.076
			2143.17	24.0653		2150.06	39.9989		2150.41	56.5962		2172.07	71.3497		2150.08	93.059
			2144.17	24.0689		2151.06	39.9947		2151.41	56.5845		2173.07	71.3405		2151.08	93.0409
			2145.17	24.0725		2152.06	39.9902		2152.41	56.5746		2174.07	71.3315		2152.08	93.0129
			2146.17	24.0764		2153.06	39.9874		2153.41	56.5656		2175.07	71.3224		2153.08	92.9884
			2147.17	24.0803		2154.06	39.9862		2154.41	56.5578		2176.07	71.3133		2154.08	92.9669
			2148.17	24.0838		2155.06	39.9841		2155.41	56.5506		2177.07	71.3044		2155.08	92.9467
			2149.17	24.0876		2156.06	39.9793		2156.41	56.5441		2178.07	71.2958		2156.08	92.9273
			2150.17	24.0911		2157.06	39.973		2157.41	56.538		2179.07	71.2867		2157.08	92.9089
			2151.17	24.094		2158.06	39.9689		2158.41	56.5319		2180.07	71.2772		2158.08	92.8907
			2152.17	24.0974		2159.06	39.9651		2159.41	56.5261		2181.07	71.2677		2159.08	92.8726
			2153.17	24.1008		2160.06	39.9611		2160.41	56.5202		2182.07	71.2582		2160.08	92.8548
			2154.17	24.1037		2161.06	39.9593		2161.41	56.5142		2183.07	71.2483		2161.08	92.8373
			2155.17	24.1063		2162.06	39.9579		2162.41	56.5077		2184.07	71.2168		2162.08	92.82
			2156.17	24.1086		2163.06	39.9576		2163.41	56.5012		2185.07	71.1946		2163.08	92.803
			2157.17	24.1111		2164.06	39.9563		2164.41	56.4952		2186.07	71.183		2164.08	92.7864
			2158.17	24.1136		2165.06	39.9548		2165.41	56.4894		2187.07	71.1736		2165.08	92.7696
			2159.17	24.1042		2166.06	39.9533		2166.41	56.4837		2188.07	71.1646		2166.08	92.7529
			2160.17	24.0965		2167.06	39.9521		2167.41	56.4783		2189.07	71.156		2167.08	92.7362
			2161.17	24.0935		2168.06	39.9504		2168.41	56.4728		2190.07	71.1471		2168.08	92.7199
			2162.17	24.093		2169.06	39.9484		2169.41	56.4673		2191.07	71.1382		2169.08	92.7036
			2163.17	24.0939		2170.06	39.9463		2170.41	56.4618		2192.07	71.1294		2170.08	92.6873
			2164.17	24.0956		2171.06	39.9439		2171.41	56.4564		2193.07	71.1208		2171.08	92.6711
			2165.18	24.098		2172.06	39.9391		2172.41	56.4511		2194.07	71.1121		2172.08	92.6548
			2166.18	24.1007		2173.06	39.9341		2173.41	56.4455		2195.07	71.1037		2173.08	92.638
			2167.18	24.1037		2174.06	39.931		2174.41	56.4404		2196.07	71.0952		2174.08	92.6212
			2168.18	24.1065		2175.06	39.9134		2175.41	56.4275		2197.07	71.0865		2175.08	92.6043
			2169.18	24.1097		2176.06	39.905		2176.41	56.4132		2198.07	71.0775		2176.08	92.5871
			2170.18	24.1131		2177.06	39.9		2177.41	56.4015		2199.07	71.0688		2177.08	92.5686
			2171.18	24.1163		2178.06	39.8953		2178.41	56.3914		2200.08	71.0595		2178.08	92.5399
			2172.18	24.1192		2179.06	39.8918		2179.41	56.3825		2201.08	71.0498		2179.08	92.5146
			2173.18	24.1216		2180.06	39.889		2180.41	56.3746		2202.08	71.0407		2180.08	92.4922
			2174.18	24.1243		2181.06	39.8861		2181.41	56.3678		2203.08	71.0312		2181.08	92.4714
			2175.18	24.1273		2182.06	39.8833		2182.41	56.3614		2204.08	71.0219		2182.08	92.4513
			2176.18	24.1305		2183.06	39.8805		2183.41	56.3553		2205.08	71.0124		2183.08	92.4322
			2177.18	24.1332		2184.06	39.8784		2184.41	56.3495		2206.08	71.0031		2184.08	92.4134
			2178.18	24.1359		2185.06	39.8762		2185.41	56.344		2207.08	70.9941		2185.08	92.395
			2179.18	24.1384		2186.06	39.8752		2186.41	56.3388		2208.08	70.9852		2186.08	92.3769
			2180.18	24.141		2187.06	39.8736		2187.41	56.3334		2209.08	70.9761		2187.08	92.3592
			2181.18	24.1438		2188.06	39.8717		2188.41	56.328		2210.08	70.9439		2188.08	92.3416
			2182.18	24.1468		2189.06	39.8694		2189.41	56.3226		2211.08	70.9226		2189.08	92.324
			2183.18	24.1495		2190.06	39.8684		2190.41	56.3171		2212.08	70.9109		2190.08	92.3069
			2184.18	24.1518		2191.06	39.8671		2191.41	56.3117		2213.08	70.9006		2191.08	92.2898
			2185.18	24.1413		2192.06	39.8649		2192.41	56.306		2214.08	70.891		2192.08	92.2725
			2186.18	24.1339		2193.06	39.8622		2193.41	56.3		2215.08	70.882		2193.08	92.2555
			2187.18	24.1313		2194.06	39.8591		2194.41	56.2941		2216.08	70.8732		2194.08	92.2388
			2188.18	24.1308		2195.06	39.8558		2195.41	56.2882		2217.08	70.8644		2195.08	92.2224
			2189.18	24.1322		2196.06	39.8527		2196.41	56.2824		2218.08	70.8556		2196.08	92.2059
			2190.18	24.1344		2197.06	39.8513		2197.41	56.2769		2219.08	70.8476		2197.08	92.1898
			2191.18	24.1375		2198.06	39.8502		2198.41	56.2712		2220.08	70.8389		2198.08	92.1737
			2192.18	24.1413		2199.06	39.8491		2199.41	56.2655		2221.08	70.8301		2199.08	92.1573
			2193.18	24.1449		2200.06	39.8481		2200.41	56.2599		2222.08	70.8217		2200.08	92.1407
			2194.18	24.1483		2201.06	39.8316		2201.41	56.2464		2223.08	70.8129		2201.08	92.1239
			2195.18	24.1517		2202.06	39.8229		2202.41	56.232		2224.08	70.8039		2202.08	92.107
			2196.18	24.1553		2203.06	39.8191		2203.41	56.2205		2225.08	70.7949		2203.08	92.0886
			2197.18	24.1586		2204.06	39.815		2204.41	56.2104		2226.08	70.7859		2204.08	92.0603
			2198.18	24.1617		2205.06	39.8113		2205.41	56.2018		2227.08	70.777		2205.08	92.0362
			2199.18	24.1644		2206.06	39.8088		2206.41	56.1942		2228.08	70.7682		2206.08	92.015
			2200.18	24.1668		2207.06	39.8072		2207.41	56.187		2229.08	70.7596		2207.08	91.9952
			2201.18	24.1695		2208.06	39.8054		2208.41	56.1803		2230.08	70.751		2208.08	91.9763
			2202.18	24.1722		2209.06	39.8035		2209.41	56.1741		2231.08	70.7425		2209.08	91.9582
			2203.18	24.1753		2210.06	39.8019		2210.41	56.1678		2232.08	70.7338		2210.08	91.9407
			2204.18	24.1787		2211.06	39.7999		2211.41	56.1618		2233.08	70.7248		2211.03	91.9243
			2205.18	24.1822		2212.06	39.7979		2212.41	56.1561		2234.08	70.7159		2211.98	91.9079
			2206.18	24.1861		2213.06	39.7956		2213.41	56.1507		2235.08	70.7064		2212.98	91.891
			2207.18	24.1901		2214.06	39.7937		2214.41	56.1456		2236.08	70.6727		2213.98	91.8743
			2208.18	24.1942		2215.07	39.7912		2215.41	56.1407		2237.08	70.6506		2214.98	91.8577
			2209.18	24.1981		2216.07	39.7889		2216.41	56.1356		2238.08	70.6382		2215.98	91.841
			2210.18	24.2011		2217.07	39.7883		2217.41	56.1302		2239.08	70.6282		2216.98	91.8244
			2211.18	24.1914		2218.07	39.7869		2218.41	56.1246		2240.08	70.6189		2217.98	91.8077
			2212.18	24.1847		2219.07	39.7843		2219.41	56.1185		2241.08	70.6097		2218.98	91.7909
			2213.18	24.1829		2220.07	39.7817		2220.41	56.1126		2242.08	70.6001		2219.98	91.7746
			2214.18	24.1833		2221.07	39.7801		2221.41	56.1066		2243.08	70.5908		2220.98	91.7586
			2215.18	24.1848		2222.07	39.7781		2222.41	56.1002		2244.08	70.5819		2221.98	91.7426
			2216.18	24.1866		2223.07	39.7768		2223.41	56.0936		2245.08	70.5734		2222.98	91.727
			2217.18	24.1889		2224.07	39.7756		2224.41	56.0871		2246.08	70.565		2223.98	91.7114
			2218.18	24.1917		2225.07	39.7711		2225.41	56.0809		2247.08	70.5564		2224.98	91.695
			2219.18	24.1951		2226.07	39.7641		2226.41	56.0746		2248.08	70.5473		2225.98	91.6784
			2220.18	24.1991		2227.07	39.7443		2227.41	56.0599		2249.08	70.5381		2226.98	91.6617
			2221.18	24.203		2228.07	39.7346		2228.41	56.0446		2250.08	70.5291		2227.98	91.6448
			2222.18	24.2067		2229.07	39.7314		2229.41	56.0323		2251.08	70.5199		2228.98	91.6267
			2223.18	24.2101		2230.07	39.7261		2230.41	56.0218		2252.08	70.511		2229.98	91.5984
			2224.18	24.2133		2231.07	39.7217		2231.41	56.0125		2253.08	70.5018		2230.98	91.5732
			2225.18	24.216		2232.07	39.7193		2232.41	56.0038		2254.08	70.493		2231.98	91.5509
			2226.18	24.2184		2233.07	39.7187		2233.41	55.9959		2255.08	70.4843		2232.98	91.53
			2227.18	24.2209		2234.07	39.7188		2234.41	55.9886		2256.08	70.4757		2233.98	91.51
			2228.18	24.2234		2235.07	39.7174		2235.41	55.9821		2257.08	70.4671		2234.98	91.4906
			2229.18	24.2261		2236.07	39.7166		2236.42	55.9755		2258.08	70.4583		2235.98	91.4719
			2230.18	24.2285		2237.07	39.7167		2237.42	55.9695		2259.08	70.4492		2236.98	91.4535
			2231.18	24.2309		2238.07	39.7164		2238.42	55.9642		2260.08	70.4407		2237.98	91.4353
			2232.18	24.233		2239.07	39.7164		2239.42	55.9591		2261.08	70.4315		2238.98	91.4175
			2233.18	24.2355		2240.07	39.7153		2240.42	55.954		2262.08	70.3983		2239.98	91.4
			2234.13	24.238		2241.07	39.7133		2241.42	55.9488		2263.08	70.3781		2240.98	91.3827
			2235.08	24.2406		2242.07	39.7097		2242.42	55.9436		2264.08	70.3663		2241.98	91.3654
			2236.08	24.2427		2243.07	39.7062		2243.42	55.938		2265.08	70.3566		2242.98	91.3486
			2237.08	24.2337		2244.07	39.7043		2244.42	55.9322		2266.08	70.3481		2243.98	91.3316
			2238.08	24.2264		2245.07	39.7028		2245.42	55.9267		2267.08	70.3402		2244.98	91.3144
			2239.08	24.2244		2246.07	39.7006		2246.42	55.9215		2268.08	70.332		2245.98	91.2976
			2240.08	24.2243		2247.07	39.6978		2247.42	55.9161		2269.03	70.3242		2246.98	91.2812
			2241.08	24.2249		2248.07	39.6948		2248.42	55.9108		2269.98	70.3163		2247.98	91.2652
			2242.08	24.2265		2249.07	39.6921		2249.42	55.9053		2270.98	70.3079		2248.98	91.2494
			2243.08	24.2288		2250.07	39.6893		2250.42	55.8999		2271.98	70.2999		2249.98	91.2338
			2244.08	24.2314		2251.07	39.6854		2251.42	55.894		2272.98	70.2918		2250.98	91.2183
			2245.08	24.2342		2252.07	39.6823		2252.42	55.8875		2273.98	70.2838		2251.98	91.2026
			2246.08	24.2372		2253.07	39.6643		2253.42	55.8724		2274.98	70.2757		2252.98	91.1869
			2247.08	24.2398		2254.07	39.6565		2254.42	55.8573		2275.98	70.2676		2253.98	91.1713
			2248.08	24.2423		2255.07	39.6539		2255.42	55.8452		2276.98	70.2602		2254.98	91.1544
			2249.08	24.2451		2256.07	39.6508		2256.42	55.8349		2277.98	70.2529		2255.98	91.1274
			2250.08	24.2478		2257.07	39.6483		2257.42	55.8258		2278.98	70.2447		2256.98	91.1042
			2251.08	24.2505		2258.07	39.646		2258.42	55.8178		2279.98	70.236		2257.98	91.0837
			2252.08	24.2534		2259.07	39.6435		2259.42	55.8105		2280.98	70.2272		2258.98	91.0643
			2253.08	24.2569		2260.07	39.6418		2260.42	55.8036		2281.98	70.2181		2259.98	91.0462
			2254.08	24.2605		2261.07	39.6398		2261.42	55.7971		2282.98	70.2093		2260.98	91.0286
			2255.08	24.264		2262.07	39.6364		2262.42	55.7914		2283.98	70.2001		2261.98	91.0111
			2256.08	24.267		2263.07	39.6335		2263.42	55.786		2284.98	70.1913		2262.98	90.9943
			2257.08	24.2698		2264.07	39.6309		2264.42	55.7808		2285.98	70.1822		2263.98	90.9779
			2258.08	24.2725		2265.07	39.6294		2265.42	55.7755		2286.98	70.1726		2264.98	90.9615
			2259.08	24.275		2266.07	39.6278		2266.42	55.7701		2287.98	70.1396		2265.98	90.9452
			2260.08	24.2776		2267.07	39.6266		2267.42	55.7648		2288.98	70.117		2266.98	90.9295
			2261.08	24.2801		2268.07	39.6252		2268.42	55.7589		2289.98	70.1051		2267.98	90.9136
			2262.08	24.2819		2269.07	39.6239		2269.42	55.7531		2290.98	70.0952		2268.98	90.8975
			2263.08	24.2713		2270.07	39.6214		2270.42	55.7473		2291.98	70.0861		2269.98	90.8816
			2264.08	24.2633		2271.07	39.6166		2271.42	55.7416		2292.98	70.0775		2270.98	90.8659
			2265.08	24.2607		2272.07	39.6138		2272.42	55.7359		2293.98	70.069		2271.98	90.8501
			2266.08	24.2601		2273.07	39.6123		2273.42	55.7301		2294.98	70.0606		2272.98	90.8342
			2267.08	24.2606		2274.07	39.6106		2274.42	55.7249		2295.98	70.0522		2273.98	90.8189
			2268.08	24.2621		2275.07	39.607		2275.42	55.7196		2296.98	70.0441		2274.98	90.8037
			2269.08	24.2643		2276.07	39.6027		2276.42	55.7142		2297.98	70.0361		2275.99	90.7884
			2270.08	24.2669		2277.07	39.5975		2277.42	55.7088		2298.98	70.0278		2276.99	90.7728
			2271.08	24.2698		2278.07	39.5931		2278.42	55.7032		2299.98	70.0191		2277.99	90.7575
			2272.08	24.2732		2279.07	39.5745		2279.42	55.6889		2300.98	70.0104		2278.99	90.7417
			2273.08	24.2765		2280.07	39.566		2280.42	55.6752		2301.98	70.0014		2279.99	90.7255
			2274.08	24.2795		2281.07	39.5639		2281.42	55.6643		2302.98	69.9927		2280.99	90.7079
			2275.08	24.2827		2282.07	39.5634		2282.42	55.655		2303.98	69.9837		2281.99	90.6799
			2276.08	24.2858		2283.07	39.5629		2283.42	55.6468		2304.98	69.9744		2282.99	90.6555
			2277.08	24.2893		2284.07	39.5622		2284.42	55.6389		2305.98	69.9649		2283.99	90.6337
			2278.08	24.2928		2285.02	39.5618		2285.42	55.6319		2306.98	69.955		2284.99	90.6132
			2279.08	24.296		2285.97	39.5601		2286.42	55.6254		2307.98	69.9446		2285.99	90.5932
			2280.08	24.2992		2286.97	39.5579		2287.42	55.6192		2308.98	69.9345		2286.99	90.5741
			2281.08	24.3024		2287.97	39.5561		2288.42	55.6131		2309.98	69.9243		2287.99	90.5555
			2282.08	24.3049		2288.97	39.5543		2289.42	55.6074		2310.98	69.9138		2288.99	90.5372
			2283.08	24.3075		2289.97	39.5523		2290.42	55.6022		2311.98	69.9032		2289.99	90.5193
			2284.08	24.31		2290.97	39.5504		2291.42	55.597		2312.98	69.8928		2290.99	90.5016
			2285.08	24.3124		2291.97	39.5486		2292.42	55.5915		2313.98	69.8594		2291.99	90.4835
			2286.08	24.3153		2292.97	39.5464		2293.42	55.586		2314.98	69.8379		2292.99	90.4656
			2287.08	24.3183		2293.97	39.5447		2294.42	55.5805		2315.98	69.826		2293.99	90.4481
			2288.08	24.3212		2294.97	39.5425		2295.42	55.5748		2316.98	69.8157		2294.99	90.4305
			2289.08	24.3115		2295.97	39.5397		2296.42	55.5691		2317.98	69.8066		2295.99	90.4131
			2290.08	24.3038		2296.97	39.5371		2297.42	55.5636		2318.98	69.798		2296.99	90.396
			2291.08	24.3015		2297.97	39.5361		2298.42	55.5584		2319.98	69.7903		2297.99	90.379
			2292.08	24.3011		2298.97	39.5361		2299.42	55.5533		2320.98	69.7828		2298.99	90.3621
			2293.08	24.3019		2299.97	39.536		2300.42	55.5481		2321.98	69.7756		2299.99	90.3454
			2294.08	24.3038		2300.97	39.5346		2301.42	55.5429		2322.98	69.7684		2300.99	90.329
			2295.08	24.3058		2301.97	39.5324		2302.42	55.5374		2323.98	69.7609		2301.99	90.3128
			2296.08	24.3083		2302.97	39.5308		2303.42	55.5315		2324.98	69.753		2302.99	90.2965
			2297.08	24.3111		2303.97	39.5295		2304.42	55.5253		2325.98	69.745		2303.99	90.2806
			2298.08	24.3144		2304.97	39.5136		2305.42	55.5101		2326.98	69.7365		2304.99	90.2648
			2299.09	24.3178		2305.97	39.5046		2306.42	55.4961		2327.98	69.7285		2305.99	90.2489
			2300.09	24.321		2306.97	39.5018		2307.42	55.4847		2328.98	69.7205		2306.99	90.2313
			2301.09	24.3246		2307.97	39.498		2308.42	55.4755		2329.98	69.7122		2307.99	90.2035
			2302.09	24.3284		2308.97	39.4949		2309.42	55.4674		2330.98	69.7035		2308.99	90.1797
			2303.09	24.3316		2309.97	39.4923		2310.42	55.4602		2331.98	69.6942		2309.99	90.1587
			2304.09	24.3351		2310.97	39.4899		2311.42	55.4535		2332.98	69.6848		2310.99	90.1393
			2305.09	24.3382		2311.97	39.4874		2312.42	55.4474		2333.99	69.6749		2311.99	90.1207
			2306.09	24.3413		2312.97	39.4851		2313.42	55.4417		2334.99	69.6655		2312.99	90.1032
			2307.09	24.3444		2313.97	39.4831		2314.42	55.4364		2335.99	69.6562		2313.99	90.0866
			2308.09	24.3473		2314.97	39.4798		2315.42	55.4312		2336.99	69.6465		2314.99	90.0703
			2309.09	24.3503		2315.97	39.4757		2316.42	55.4264		2337.99	69.6367		2315.99	90.0541
			2310.09	24.3531		2316.97	39.4721		2317.42	55.422		2338.99	69.6266		2316.99	90.0383
			2311.09	24.3562		2317.97	39.4697		2318.42	55.4172		2339.99	69.593		2317.99	90.0225
			2312.09	24.3587		2318.97	39.4683		2319.42	55.4123		2340.99	69.5721		2318.99	90.0068
			2313.09	24.3611		2319.97	39.4661		2320.42	55.4071		2341.99	69.5605		2319.99	89.991
			2314.09	24.3634		2320.97	39.4646		2321.42	55.4016		2342.99	69.5506		2320.99	89.975
			2315.09	24.3526		2321.97	39.4633		2322.42	55.3963		2343.99	69.5419		2321.99	89.9588
			2316.09	24.345		2322.97	39.4616		2323.42	55.3908		2344.99	69.5335		2322.99	89.9428
			2317.09	24.3432		2323.97	39.4596		2324.42	55.3853		2345.99	69.5253		2323.99	89.9267
			2318.09	24.3433		2324.97	39.4578		2325.42	55.3801		2346.99	69.5171		2324.99	89.9105
			2319.09	24.3446		2325.97	39.456		2326.42	55.3749		2347.99	69.5084		2325.99	89.8941
			2320.09	24.3466		2326.97	39.4542		2327.42	55.3695		2348.99	69.4997		2326.99	89.8777
			2321.09	24.3493		2327.97	39.4525		2328.42	55.3643		2349.99	69.4913		2327.99	89.8615
			2322.09	24.3526		2328.97	39.4509		2329.42	55.3589		2350.99	69.4832		2328.99	89.8454
			2323.09	24.3559		2329.97	39.4493		2330.42	55.3528		2351.99	69.4753		2329.99	89.8292
			2324.09	24.359		2330.97	39.4334		2331.42	55.3381		2352.99	69.4672		2330.99	89.8133
			2325.09	24.3622		2331.97	39.4243		2332.42	55.3245		2353.99	69.4584		2331.99	89.7976
			2326.09	24.3654		2332.97	39.4223		2333.42	55.3134		2354.99	69.4497		2332.99	89.78
			2327.09	24.3687		2333.97	39.4203		2334.42	55.3039		2355.99	69.4411		2333.99	89.7521
			2328.09	24.3713		2334.97	39.4188		2335.42	55.2953		2356.99	69.4324		2334.99	89.7286
			2329.09	24.3743		2335.97	39.417		2336.42	55.288		2357.99	69.4238		2335.99	89.7076
			2330.09	24.3778		2336.97	39.4153		2337.42	55.2815		2358.99	69.4149		2336.99	89.6877
			2331.09	24.3811		2337.97	39.4134		2338.42	55.2756		2359.99	69.4057		2337.99	89.6685
			2332.09	24.3839		2338.97	39.4104		2339.42	55.2699		2360.99	69.3959		2338.99	89.6495
			2333.09	24.3867		2339.97	39.4087		2340.42	55.2643		2361.99	69.3863		2339.99	89.6308
			2334.09	24.3894		2340.97	39.406		2341.42	55.259		2362.99	69.3768		2340.99	89.6124
			2335.09	24.3918		2341.97	39.4042		2342.42	55.2536		2363.99	69.3674		2341.99	89.5941
			2336.09	24.3941		2342.97	39.4045		2343.42	55.2482		2364.99	69.3578		2342.99	89.576
			2337.09	24.3967		2343.97	39.405		2344.42	55.2427		2365.99	69.3248		2343.99	89.5586
			2338.09	24.3993		2344.97	39.4055		2345.42	55.2371		2366.99	69.3054		2344.99	89.5412
			2339.09	24.4017		2345.97	39.4057		2346.42	55.2319		2367.99	69.2941		2345.99	89.5237
			2340.09	24.4034		2346.97	39.4055		2347.42	55.2268		2368.99	69.2847		2346.99	89.5062
			2341.09	24.3921		2347.97	39.4044		2348.42	55.2219		2369.99	69.2753		2347.99	89.4887
			2342.09	24.3854		2348.97	39.4026		2349.42	55.2174		2370.99	69.2661		2348.99	89.4712
			2343.09	24.3832		2349.97	39.4004		2350.42	55.2129		2371.99	69.2574		2349.99	89.4544
			2344.09	24.3828		2350.98	39.3984		2351.42	55.2084		2372.99	69.2488		2350.99	89.4381
			2345.09	24.3831		2351.98	39.3972		2352.42	55.2033		2373.99	69.2396		2351.99	89.4219
			2346.09	24.3843		2352.98	39.3955		2353.42	55.1976		2374.99	69.2301		2352.99	89.4055
			2347.09	24.3859		2353.98	39.3949		2354.42	55.192		2375.99	69.2208		2353.99	89.3893
			2348.09	24.3879		2354.98	39.3934		2355.42	55.1867		2376.99	69.2117		2354.99	89.3735
			2349.09	24.3907		2355.98	39.3921		2356.42	55.1805		2377.99	69.2025		2355.99	89.3576
			2350.09	24.3937		2356.98	39.3759		2357.42	55.1652		2378.99	69.1931		2356.99	89.3415
			2351.09	24.3963		2357.98	39.3678		2358.42	55.1518		2379.99	69.1837		2357.99	89.3259
			2352.09	24.399		2358.98	39.3654		2359.42	55.1407		2380.99	69.1743		2358.99	89.3085
			2353.09	24.4015		2359.98	39.3632		2360.42	55.1311		2381.99	69.1646		2359.99	89.2815
			2354.09	24.4042		2360.98	39.3611		2361.42	55.1231		2382.99	69.1548		2360.99	89.2587
			2355.09	24.4067		2361.98	39.3591		2362.42	55.1163		2383.99	69.1449		2361.99	89.238
			2356.09	24.4095		2362.98	39.3574		2363.42	55.1101		2384.99	69.1349		2362.99	89.2182
			2357.09	24.4119		2363.98	39.3565		2364.42	55.1043		2385.99	69.1251		2363.99	89.1996
			2358.09	24.4141		2364.98	39.3544		2365.42	55.0988		2386.99	69.1156		2364.99	89.1816
			2359.09	24.4159		2365.98	39.351		2366.42	55.0936		2387.99	69.106		2365.99	89.1638
			2360.09	24.4178		2366.98	39.3487		2367.42	55.0885		2388.99	69.0962		2366.99	89.1466
			2361.09	24.4201		2367.98	39.3469		2368.42	55.0835		2389.99	69.0868		2367.99	89.1299
			2362.09	24.4223		2368.98	39.3453		2369.43	55.0786		2390.99	69.0764		2368.99	89.1134
			2363.09	24.4248		2369.98	39.3425		2370.43	55.0735		2391.99	69.0424		2369.99	89.0971
			2364.09	24.4271		2370.98	39.341		2371.43	55.0685		2392.99	69.0218		2370.99	89.0807
			2365.09	24.4293		2371.98	39.3404		2372.43	55.0636		2393.99	69.0092		2371.99	89.0644
			2366.09	24.4308		2372.98	39.3392		2373.43	55.0589		2394.99	68.9988		2372.99	89.048
			2367.09	24.4191		2373.98	39.337		2374.43	55.054		2395.99	68.9891		2373.99	89.0319
			2368.09	24.4122		2374.98	39.3334		2375.43	55.049		2396.99	68.9794		2374.99	89.0159
			2369.09	24.4099		2375.98	39.3289		2376.43	55.044		2397.99	68.9694		2375.99	88.9999
			2370.09	24.4094		2376.98	39.3263		2377.43	55.0389		2398.99	68.9601		2376.99	88.9839
			2371.09	24.4103		2377.98	39.3243		2378.43	55.0338		2399.99	68.9501		2377.99	88.9681
			2372.09	24.4123		2378.98	39.3227		2379.43	55.0286		2400.99	68.9405		2378.99	88.9523
			2373.09	24.4144		2379.98	39.3213		2380.43	55.0234		2401.99	68.931		2379.99	88.9363
			2374.09	24.4168		2380.98	39.3187		2381.43	55.0178		2402.99	68.9214		2380.99	88.9202
			2375.09	24.4195		2381.98	39.3147		2382.43	55.0113		2403.99	68.9119		2381.99	88.904
			2376.09	24.4226		2382.98	39.2976		2383.43	54.9958		2404.99	68.9022		2382.99	88.8879
			2377.09	24.4253		2383.98	39.2889		2384.43	54.9825		2405.99	68.8929		2383.99	88.8721
			2378.09	24.4275		2384.98	39.2862		2385.43	54.9712		2406.99	68.8837		2384.99	88.8543
			2379.09	24.4302		2385.98	39.2848		2386.43	54.9615		2407.99	68.8742		2385.99	88.8269
			2380.09	24.4324		2386.98	39.284		2387.43	54.9532		2408.99	68.8645		2386.99	88.8043
			2381.09	24.4355		2387.98	39.2832		2388.43	54.9458		2409.99	68.8554		2387.99	88.784
			2382.09	24.4385		2388.98	39.2824		2389.43	54.9391		2410.99	68.8462		2388.99	88.7646
			2383.09	24.4412		2389.98	39.2828		2390.43	54.9326		2411.99	68.8363		2389.99	88.7459
			2384.09	24.4434		2390.98	39.2818		2391.43	54.9265		2412.99	68.8265		2390.99	88.7278
			2385.09	24.4454		2391.98	39.2801		2392.43	54.9206		2413.99	68.817		2391.99	88.71
			2386.09	24.4476		2392.98	39.2792		2393.43	54.915		2414.99	68.8072		2392.99	88.6925
			2387.09	24.4494		2393.98	39.2782		2394.43	54.9093		2415.99	68.7978		2393.99	88.6753
			2388.09	24.4511		2394.98	39.2773		2395.43	54.9034		2416.99	68.787		2394.99	88.659
			2389.09	24.4532		2395.98	39.276		2396.43	54.8976		2417.99	68.7521		2395.99	88.6427
			2390.09	24.4553		2396.98	39.2737		2397.43	54.8918		2418.99	68.7314		2396.99	88.6265
			2391.09	24.4576		2397.98	39.2712		2398.43	54.8861		2419.99	68.7182		2397.99	88.6107
			2392.09	24.4592		2398.98	39.2672		2399.43	54.8803		2420.99	68.7069		2398.99	88.5946
			2393.09	24.4474		2399.98	39.2644		2400.43	54.8743		2421.99	68.696		2399.99	88.5786
			2394.09	24.441		2400.98	39.2632		2401.43	54.8685		2422.99	68.6853		2400.99	88.5624
			2395.09	24.4394		2401.98	39.2625		2402.43	54.8627		2423.99	68.6751		2401.99	88.5464
			2396.09	24.44		2402.98	39.2609		2403.43	54.8568		2424.99	68.6649		2402.99	88.5301
			2397.09	24.4416		2403.98	39.2592		2404.43	54.8509		2425.99	68.6552		2403.99	88.5134
			2398.09	24.4433		2404.98	39.257		2405.43	54.8449		2426.99	68.6457		2404.99	88.4966
			2399.09	24.4453		2405.98	39.2552		2406.43	54.8389		2427.99	68.6362		2405.99	88.4799
			2400.09	24.4473		2406.98	39.2524		2407.43	54.8331		2428.99	68.6263		2406.99	88.4632
			2401.09	24.4497		2407.98	39.2508		2408.43	54.8265		2429.99	68.6162		2407.99	88.4465
			2402.09	24.4527		2408.98	39.2357		2409.43	54.8108		2430.99	68.6063		2408.99	88.4304
			2403.09	24.4559		2409.98	39.2284		2410.43	54.7972		2431.99	68.5969		2410	88.4144
			2404.09	24.459		2410.98	39.226		2411.43	54.786		2432.99	68.5877		2411	88.3962
			2405.09	24.4617		2411.98	39.2235		2412.43	54.7762		2433.99	68.5784		2412	88.3692
			2406.09	24.464		2412.98	39.2222		2413.43	54.7674		2434.99	68.5686		2413	88.3471
			2407.09	24.4669		2413.98	39.2211		2414.43	54.7595		2435.99	68.5584		2414	88.3271
			2408.09	24.4698		2414.98	39.2199		2415.43	54.7518		2436.99	68.5486		2415	88.3083
			2409.09	24.4725		2415.98	39.2184		2416.43	54.7447		2437.99	68.5392		2416	88.2903
			2410.09	24.475		2416.98	39.2167		2417.43	54.7379		2438.99	68.53		2417	88.2727
			2411.09	24.4772		2417.98	39.2148		2418.43	54.7316		2439.99	68.5206		2418	88.2554
			2412.09	24.4797		2418.98	39.2126		2419.43	54.7253		2440.99	68.511		2419	88.2386
			2413.09	24.4819		2419.98	39.2086		2420.43	54.7189		2441.99	68.5013		2420	88.2219
			2414.09	24.4837		2420.98	39.2062		2421.43	54.7127		2442.99	68.4902		2421	88.2055
			2415.09	24.4855		2421.98	39.2043		2422.43	54.7067		2443.99	68.4547		2422	88.1896
			2416.09	24.4869		2422.98	39.2022		2423.43	54.7009		2444.99	68.4349		2423	88.1738
			2417.09	24.4883		2423.98	39.2019		2424.43	54.6949		2445.99	68.4229		2424	88.1583
			2418.09	24.4891		2424.98	39.2017		2425.43	54.6886		2446.99	68.4124		2425	88.143
			2419.09	24.4766		2425.98	39.2007		2426.43	54.6824		2447.99	68.4027		2426	88.1279
			2420.09	24.4698		2426.98	39.1999		2427.43	54.6763		2448.99	68.3933		2427	88.1125
			2421.09	24.4675		2427.98	39.1978		2428.43	54.6703		2449.99	68.3841		2428	88.097
			2422.09	24.4665		2428.98	39.1954		2429.43	54.6644		2450.99	68.3758		2429	88.0811
			2423.09	24.4668		2429.98	39.1927		2430.43	54.6586		2451.99	68.3673		2430	88.0657
			2424.09	24.4683		2430.98	39.1901		2431.43	54.6528		2452.99	68.3592		2431	88.0501
			2425.09	24.4702		2431.98	39.1878		2432.43	54.6472		2453.99	68.3512		2432	88.0346
			2426.09	24.4728		2432.98	39.1855		2433.43	54.6414		2454.99	68.3427		2433	88.019
			2427.09	24.4756		2433.98	39.1824		2434.43	54.6345		2455.99	68.3337		2434	88.0034
			2428.09	24.4786		2434.98	39.1646		2435.43	54.6183		2456.99	68.3242		2435	87.9877
			2429.09	24.4816		2435.98	39.155		2436.43	54.6044		2457.99	68.3143		2436	87.9719
			2430.09	24.4845		2436.98	39.1519		2437.43	54.5931		2458.99	68.3042		2437	87.9536
			2431.09	24.4871		2437.98	39.1497		2438.43	54.5834		2459.99	68.2943		2438	87.9267
			2432.1	24.4894		2438.98	39.1484		2439.43	54.5749		2460.99	68.2848		2439	87.905
			2433.1	24.4919		2439.98	39.1478		2440.43	54.5673		2461.99	68.2754		2440	87.8853
			2434.1	24.4947		2440.98	39.1454		2441.43	54.56		2462.99	68.266		2441	87.8667
			2435.1	24.4979		2441.98	39.1442		2442.43	54.5532		2463.99	68.2565		2442	87.8485
			2436.1	24.5011		2442.98	39.1433		2443.43	54.5467		2464.99	68.2473		2443	87.8311
			2437.1	24.5035		2443.98	39.1432		2444.43	54.5404		2465.99	68.2377		2444	87.8137
			2438.1	24.506		2444.98	39.1431		2445.43	54.534		2467	68.2277		2445	87.7965
			2439.1	24.5083		2445.98	39.1429		2446.43	54.5279		2468	68.2178		2446	87.7798
			2440.1	24.5106		2446.98	39.1428		2447.43	54.522		2469	68.2059		2447	87.7633
			2441.1	24.5129		2447.98	39.1423		2448.43	54.5162		2470	68.1702		2448	87.7466
			2442.1	24.5153		2448.98	39.1408		2449.43	54.5107		2471	68.1509		2449	87.7299
			2443.1	24.5179		2449.98	39.1378		2450.43	54.5053		2472	68.1393		2450	87.7133
			2444.1	24.5183		2450.98	39.1337		2451.43	54.5		2473	68.1293		2451	87.6968
			2445.1	24.5054		2451.98	39.1305		2452.43	54.4947		2474	68.1198		2452	87.6805
			2446.1	24.4988		2452.98	39.1287		2453.43	54.4894		2475	68.1109		2453	87.6643
			2447.1	24.4962		2453.98	39.1275		2454.43	54.4839		2476	68.1018		2454	87.6481
			2448.1	24.496		2454.98	39.1266		2455.43	54.4784		2477	68.0923		2455	87.632
			2449.1	24.4971		2455.98	39.1252		2456.43	54.4729		2478	68.0828		2456	87.6155
			2450.1	24.4988		2456.98	39.1234		2457.43	54.4674		2479	68.0734		2457	87.599
			2451.1	24.5013		2457.98	39.1224		2458.43	54.4617		2480	68.0635		2458	87.5825
			2452.1	24.5041		2458.98	39.1214		2459.43	54.4562		2481	68.0536		2459	87.5657
			2453.1	24.5071		2459.98	39.1198		2460.43	54.4491		2482	68.0439		2460	87.5488
			2454.1	24.5105		2460.98	39.1028		2461.43	54.433		2483	68.0341		2461	87.5322
			2455.1	24.5136		2461.98	39.0947		2462.43	54.42		2484	68.0245		2462	87.5158
			2456.1	24.5165		2462.98	39.0921		2463.43	54.4092		2485	68.0147		2463	87.4964
			2457.1	24.5196		2463.98	39.0883		2464.43	54.3998		2486	68.0046		2464	87.4687
			2458.1	24.5225		2464.98	39.0841		2465.43	54.3915		2487	67.9943		2465	87.4459
			2459.1	24.5253		2465.98	39.0821		2466.43	54.3841		2488	67.9843		2466	87.4256
			2460.1	24.5282		2466.98	39.0812		2467.43	54.3773		2489	67.9747		2467	87.4068
			2461.1	24.5307		2467.98	39.08		2468.43	54.3709		2490	67.9651		2468	87.3888
			2462.1	24.5327		2468.98	39.0788		2469.43	54.3648		2491	67.9557		2469	87.3714
			2463.1	24.5349		2469.98	39.0777		2470.43	54.3588		2492	67.9463		2470	87.3544
			2464.1	24.5375		2470.98	39.0767		2471.43	54.3529		2493	67.9368		2471	87.3376
			2465.1	24.5397		2471.98	39.0759		2472.43	54.3477		2494	67.9273		2472	87.3208
			2466.1	24.542		2472.98	39.0747		2473.43	54.3424		2495	67.9149		2473	87.3044
			2467.1	24.5443		2473.98	39.0733		2474.43	54.3373		2496	67.8799		2474	87.2884
			2468.1	24.5466		2474.98	39.0725		2475.43	54.3321		2497	67.8623		2475	87.2725
			2469.1	24.5486		2475.98	39.0718		2476.43	54.327		2498	67.8508		2476	87.257
			2470.1	24.5494		2476.98	39.0708		2477.43	54.3215		2499	67.8407		2477	87.2419
			2471.1	24.5369		2477.98	39.0683		2478.43	54.316		2500	67.8311		2478	87.2271
			2472.1	24.5304		2478.98	39.0666		2479.43	54.3105		2501	67.8217		2479	87.2125
			2473.1	24.528		2479.98	39.0647		2480.43	54.3047		2502	67.8129		2480	87.1979
			2474.1	24.5278		2480.98	39.0646		2481.43	54.2985		2503	67.804		2481	87.1834
			2475.1	24.5291		2481.98	39.064		2482.43	54.2925		2504	67.7952		2482	87.1689
			2476.1	24.5313		2482.98	39.06		2483.43	54.2864		2505	67.7859		2483	87.1541
			2477.1	24.5335		2483.98	39.056		2484.43	54.2802		2506	67.7763		2484	87.1391
			2478.1	24.5363		2484.98	39.0504		2485.43	54.2745		2507	67.7662		2485	87.1241
			2479.1	24.5392		2485.99	39.0454		2486.43	54.2675		2508	67.7563		2486	87.1092
			2480.1	24.5426		2486.99	39.026		2487.43	54.2519		2509	67.7469		2487	87.0942
			2481.1	24.5459		2487.99	39.0176		2488.43	54.2393		2510	67.7373		2488	87.0792
			2482.1	24.5491		2488.99	39.0152		2489.43	54.2288		2511	67.7274		2489	87.0611
			2483.1	24.5515		2489.99	39.0131		2490.43	54.2195		2512	67.7177		2490	87.0345
			2484.1	24.5542		2490.99	39.0116		2491.43	54.2111		2513	67.7076		2491	87.0131
			2485.1	24.5571		2491.99	39.011		2492.43	54.2034		2514	67.6979		2492	86.9942
			2486.1	24.5597		2492.99	39.0109		2493.43	54.196		2515	67.688		2493	86.9766
			2487.1	24.5621		2493.99	39.0103		2494.43	54.189		2516	67.6781		2494	86.9599
			2488.1	24.5644		2494.99	39.0096		2495.43	54.1821		2517	67.6687		2495	86.9442
			2489.1	24.5665		2495.99	39.0089		2496.43	54.1755		2518	67.6592		2496	86.9289
			2490.1	24.5689		2496.99	39.0078		2497.43	54.1688		2519	67.6498		2497	86.9138
			2491.1	24.5712		2497.99	39.0073		2498.43	54.1622		2520	67.6407		2498	86.8985
			2492.1	24.5734		2498.99	39.0067		2499.43	54.1558		2521	67.6289		2499	86.8834
			2493.1	24.5754		2499.99	39.0042		2500.43	54.1495		2522	67.5943		2500	86.8683
			2494.1	24.5773		2500.99	39.0021		2501.43	54.1431		2523	67.5767		2501	86.8528
			2495.1	24.5794		2501.99	39.0017		2502.43	54.1363		2524	67.5648		2502	86.8374
			2496.1	24.5797		2502.99	39		2503.44	54.1295		2525	67.555		2503	86.8221
			2497.1	24.5667		2503.99	38.9989		2504.44	54.1226		2526	67.5462		2504	86.8068
			2498.1	24.5604		2504.99	38.998		2505.44	54.1157		2527	67.5376		2505	86.7914
			2499.1	24.5582		2505.99	38.9964		2506.44	54.109		2528	67.5287		2506	86.7759
			2500.1	24.5577		2506.99	38.9955		2507.44	54.1021		2529	67.5192		2507	86.7607
			2501.1	24.5583		2507.99	38.9916		2508.44	54.0957		2530	67.5095		2508	86.7455
			2502.1	24.5597		2508.99	38.9894		2509.44	54.0895		2531	67.4995		2509	86.7302
			2503.1	24.5621		2509.99	38.9885		2510.44	54.0832		2532	67.4897		2510	86.7147
			2504.1	24.5652		2510.99	38.9877		2511.44	54.077		2533	67.4801		2511	86.6993
			2505.1	24.5685		2511.99	38.9865		2512.44	54.0686		2534	67.4704		2512	86.6839
			2506.1	24.5719		2512.99	38.9693		2513.44	54.0516		2535	67.4608		2513	86.6684
			2507.1	24.5754		2513.99	38.9608		2514.44	54.038		2536	67.4513		2514	86.6527
			2508.1	24.5787		2514.99	38.9578		2515.44	54.0268		2537	67.4418		2515	86.6336
			2509.1	24.5818		2515.99	38.9553		2516.44	54.017		2538	67.4324		2516	86.6063
			2510.1	24.5848		2516.99	38.9531		2517.44	54.008		2539	67.4235		2517	86.5843
			2511.1	24.5874		2517.99	38.9509		2518.44	53.9997		2540	67.415		2518	86.5644
			2512.1	24.5898		2518.99	38.9499		2519.44	53.9918		2541	67.4068		2519	86.5459
			2513.1	24.5925		2519.99	38.9474		2520.44	53.9844		2542	67.3984		2520	86.5285
			2514.1	24.5948		2520.99	38.9466		2521.44	53.9773		2543	67.3902		2521	86.5121
			2515.1	24.597		2521.99	38.9458		2522.44	53.9702		2544	67.3817		2522	86.4962
			2516.1	24.5992		2522.99	38.9449		2523.44	53.9634		2545	67.373		2523	86.4805
			2517.1	24.6014		2523.99	38.9438		2524.44	53.9568		2546	67.364		2524	86.4652
			2518.1	24.6034		2524.99	38.942		2525.44	53.9502		2547	67.3513		2525	86.4499
			2519.1	24.6055		2525.99	38.9401		2526.44	53.9436		2548	67.3157		2526	86.4351
			2520.1	24.6073		2526.99	38.9387		2527.44	53.9371		2549	67.2981		2527	86.4203
			2521.1	24.6095		2527.99	38.9382		2528.44	53.9302		2550	67.286		2528	86.4056
			2522.1	24.6095		2528.99	38.9357		2529.44	53.9235		2551	67.2756		2529	86.3909
			2523.1	24.5967		2529.99	38.9326		2530.44	53.9168		2552	67.266		2530	86.3763
			2524.1	24.5903		2530.99	38.9308		2531.44	53.91		2553	67.2566		2531	86.362
			2525.1	24.5876		2531.99	38.929		2532.44	53.9033		2554	67.2475		2532	86.3476
			2526.1	24.5868		2532.99	38.9275		2533.44	53.8964		2555	67.239		2533	86.3334
			2527.1	24.5878		2533.99	38.9262		2534.44	53.8894		2556	67.2307		2534	86.3192
			2528.1	24.5895		2534.99	38.9238		2535.44	53.8825		2557	67.2223		2535	86.3051
			2529.1	24.5921		2535.99	38.9216		2536.44	53.876		2558	67.2139		2536	86.291
			2530.1	24.5951		2536.99	38.9195		2537.44	53.8696		2559	67.2054		2537	86.277
			2531.1	24.5979		2537.99	38.9165		2538.44	53.8615		2560	67.197		2538	86.2629
			2532.1	24.6007		2538.99	38.8986		2539.44	53.8447		2561	67.1891		2539	86.2487
			2533.1	24.603		2539.99	38.8903		2540.44	53.8316		2562	67.1811		2540	86.2345
			2534.1	24.6053		2540.99	38.8864		2541.44	53.8207		2563	67.1732		2541	86.2163
			2535.1	24.6081		2541.99	38.8818		2542.44	53.8115		2564	67.1649		2542	86.1902
			2536.1	24.6109		2542.99	38.8782		2543.44	53.8032		2565	67.1566		2543.01	86.1693
			2537.1	24.6141		2543.99	38.8767		2544.44	53.7957		2566	67.1479		2544.01	86.1505
			2538.1	24.617		2544.99	38.8756		2545.44	53.7884		2567	67.1389		2545.01	86.1326
			2539.1	24.62		2545.99	38.8751		2546.44	53.7815		2568	67.1299		2546.01	86.1156
			2540.1	24.6225		2546.99	38.8745		2547.44	53.7746		2569	67.1209		2547.01	86.0994
			2541.1	24.6248		2547.99	38.8737		2548.44	53.7681		2570	67.1118		2548.01	86.0838
			2542.1	24.6271		2548.99	38.8725		2549.44	53.7619		2571	67.1026		2549.01	86.0685
			2543.1	24.6295		2549.99	38.8703		2550.44	53.7559		2572	67.0936		2550.01	86.0534
			2544.1	24.6323		2550.99	38.8637		2551.44	53.7502		2573	67.0807		2551.01	86.039
			2545.1	24.6348		2551.99	38.8585		2552.44	53.744		2574	67.0452		2552.01	86.025
			2546.1	24.6373		2552.99	38.8555		2553.44	53.738		2575	67.0275		2553.01	86.0109
			2547.1	24.6397		2553.99	38.8546		2554.44	53.7319		2576	67.0158		2554.01	85.997
			2548.1	24.6396		2554.99	38.8543		2555.44	53.7258		2577	67.0056		2555.01	85.9833
			2549.1	24.6268		2555.99	38.8541		2556.44	53.7199		2578	66.9959		2556.01	85.9695
			2550.1	24.6209		2556.99	38.8519		2557.44	53.7136		2579	66.9863		2557.01	85.9558
			2551.1	24.6191		2557.99	38.8494		2558.44	53.7072		2580	66.977		2558.01	85.9419
			2552.1	24.6192		2558.99	38.8467		2559.44	53.7009		2581	66.9682		2559.01	85.9282
			2553.1	24.6204		2559.99	38.8446		2560.44	53.6949		2582	66.9591		2560.01	85.914
			2554.1	24.622		2560.99	38.842		2561.44	53.6892		2583	66.9505		2561.01	85.8995
			2555.1	24.6241		2561.99	38.8396		2562.44	53.6834		2584	66.9425		2562.01	85.8846
			2556.1	24.626		2562.99	38.8381		2563.44	53.6775		2585	66.9343		2563.01	85.8695
			2557.1	24.6285		2563.99	38.8348		2564.44	53.669		2586	66.9258		2564.01	85.8543
			2558.1	24.6312		2564.99	38.816		2565.44	53.6523		2587	66.9178		2565.01	85.8388
			2559.1	24.6341		2565.99	38.8075		2566.44	53.6392		2588	66.9097		2566.01	85.8233
			2560.1	24.6365		2566.99	38.803		2567.44	53.6284		2589	66.9013		2567.01	85.8037
			2561.1	24.6395		2567.99	38.7999		2568.44	53.6191		2590	66.8928		2568.01	85.7763
			2562.1	24.6419		2568.99	38.7962		2569.44	53.6104		2591	66.8839		2569.01	85.7548
			2563.1	24.6443		2569.99	38.7925		2570.44	53.6026		2592	66.8751		2570.01	85.7357
			2564.1	24.6462		2570.99	38.7895		2571.44	53.595		2593	66.8658		2571.01	85.7177
			2565.11	24.6483		2571.99	38.7876		2572.44	53.5878		2594	66.8567		2572.01	85.7006
			2566.11	24.6506		2572.99	38.7861		2573.44	53.581		2595	66.8474		2573.01	85.6843
			2567.11	24.6525		2573.99	38.7853		2574.44	53.5746		2596	66.8387		2574.01	85.6682
			2568.11	24.6547		2574.99	38.7846		2575.44	53.5688		2597	66.83		2575.01	85.6523
			2569.11	24.657		2575.99	38.7833		2576.44	53.5631		2598	66.8209		2576.01	85.6369
			2570.11	24.6591		2576.99	38.7825		2577.44	53.5575		2599	66.8071		2577.01	85.6222
			2571.11	24.6611		2577.99	38.7815		2578.44	53.5522		2600.01	66.7721		2578.01	85.6078
			2572.11	24.6631		2578.99	38.78		2579.44	53.5468		2601.01	66.7549		2579.01	85.5935
			2573.11	24.6648		2579.99	38.7785		2580.44	53.5414		2602.01	66.7432		2580.01	85.5793
			2574.11	24.664		2580.99	38.7763		2581.44	53.5359		2603.01	66.7336		2581.01	85.5654
			2575.11	24.6511		2581.99	38.7741		2582.44	53.5303		2604.01	66.7249		2582.01	85.5518
			2576.11	24.645		2582.99	38.7724		2583.44	53.5245		2605.01	66.7166		2583.01	85.5382
			2577.11	24.6422		2583.99	38.7703		2584.44	53.5186		2606.01	66.7084		2584.01	85.5248
			2578.11	24.641		2584.99	38.7686		2585.44	53.5128		2607.01	66.7003		2585.01	85.5117
			2579.11	24.6413		2585.99	38.7683		2586.44	53.507		2608.01	66.6926		2586.01	85.4984
			2580.11	24.6428		2586.99	38.7682		2587.44	53.501		2609.01	66.6849		2587.01	85.4848
			2581.11	24.6442		2587.99	38.7672		2588.44	53.495		2610.01	66.6771		2588.01	85.4711
			2582.11	24.6462		2588.99	38.765		2589.44	53.4891		2611.01	66.6695		2589.01	85.4571
			2583.11	24.6481		2589.99	38.7619		2590.44	53.4808		2612.01	66.6618		2590.01	85.4433
			2584.11	24.6501		2590.99	38.7429		2591.44	53.4646		2613.01	66.654		2591.01	85.4291
			2585.11	24.6517		2591.99	38.7342		2592.44	53.4518		2614.01	66.646		2592.01	85.4146
			2586.11	24.6533		2592.99	38.7315		2593.44	53.4412		2615.01	66.6379		2593.01	85.3956
			2587.11	24.655		2593.99	38.7291		2594.44	53.4324		2616.01	66.6301		2594.01	85.3695
			2588.11	24.6564		2594.99	38.7273		2595.44	53.4246		2617.01	66.6216		2595.01	85.3489
			2589.11	24.658		2595.99	38.7255		2596.44	53.4175		2618.01	66.6131		2596.01	85.3309
			2590.11	24.6591		2596.99	38.7236		2597.44	53.4111		2619.01	66.6046		2597.01	85.3142
			2591.11	24.6604		2597.99	38.7188		2598.44	53.4049		2620.01	66.5955		2598.01	85.2984
			2592.11	24.6614		2598.99	38.7133		2599.44	53.399		2621.01	66.5866		2599.01	85.2832
			2593.11	24.6626		2599.99	38.7081		2600.44	53.3932		2622.01	66.5772		2600.01	85.2687
			2594.11	24.664		2600.99	38.7059		2601.44	53.3873		2623.01	66.568		2601.01	85.2546
			2595.11	24.6657		2601.99	38.7063		2602.44	53.3814		2624.01	66.5591		2602.01	85.2406
			2596.11	24.6675		2602.99	38.7071		2603.44	53.3755		2625.01	66.545		2603.01	85.2267
			2597.11	24.6692		2603.99	38.7075		2604.44	53.3695		2626.01	66.5098		2604.01	85.2132
			2598.11	24.6702		2604.99	38.7072		2605.44	53.3635		2627.01	66.4932		2605.01	85.1996
			2599.11	24.671		2605.99	38.7059		2606.44	53.3578		2628.01	66.4821		2606.01	85.186
			2600.11	24.6693		2606.99	38.7031		2607.44	53.3522		2629.01	66.4728		2607.01	85.172
			2601.11	24.6556		2607.99	38.7009		2608.44	53.3469		2630.01	66.4638		2608.01	85.1582
			2602.11	24.6489		2608.99	38.6989		2609.44	53.3416		2631.01	66.4546		2609.01	85.1446
			2603.11	24.6456		2609.99	38.6967		2610.44	53.3366		2632.01	66.4461		2610.01	85.1311
			2604.11	24.6443		2610.99	38.6938		2611.44	53.3314		2633.01	66.4379		2611.01	85.1176
			2605.11	24.6443		2611.99	38.6916		2612.44	53.3259		2634.01	66.4299		2612.01	85.104
			2606.11	24.6451		2612.99	38.6898		2613.44	53.3204		2635.01	66.4223		2613.01	85.0902
			2607.11	24.6457		2613.99	38.6851		2614.44	53.3147		2636.01	66.4147		2614.01	85.0766
			2608.11	24.6465		2614.99	38.6792		2615.44	53.3085		2637.01	66.4066		2615.01	85.0632
			2609.11	24.6479		2615.99	38.6735		2616.44	53.2997		2638.01	66.3983		2616.01	85.0499
			2610.11	24.6494		2616.99	38.6528		2617.44	53.2829		2639.01	66.3901		2617.01	85.0367
			2611.11	24.6507		2617.99	38.6439		2618.44	53.2702		2640.01	66.3821		2618.01	85.0238
			2612.11	24.6521		2618.99	38.6412		2619.44	53.2595		2641.01	66.3738		2619.01	85.0064
			2613.11	24.6534		2619.99	38.6396		2620.44	53.2501		2642.01	66.3657		2620.01	84.9825
			2614.11	24.6545		2621	38.6383		2621.44	53.2413		2643.01	66.3578		2621.01	84.9639
			2615.11	24.6556		2622	38.6374		2622.44	53.2329		2644.01	66.3496		2622.01	84.9469
			2616.11	24.6566		2623	38.637		2623.44	53.225		2645.01	66.3413		2623.01	84.9307
			2617.11	24.6577		2624	38.6363		2624.44	53.2179		2646.01	66.3328		2624.01	84.9153
			2618.11	24.6592		2625	38.6351		2625.44	53.2115		2647.01	66.3245		2625.01	84.9004
			2619.11	24.6604		2626	38.6338		2626.44	53.2055		2648.01	66.3159		2626.01	84.8857
			2620.11	24.6616		2627	38.6322		2627.44	53.1994		2649.01	66.3075		2627.01	84.871
			2621.11	24.6627		2628	38.6304		2628.44	53.1933		2650.01	66.2991		2628.01	84.8565
			2622.11	24.664		2629	38.6292		2629.44	53.1873		2651.01	66.285		2629.01	84.8424
			2623.11	24.6653		2630	38.628		2630.44	53.1818		2652.01	66.2513		2630.01	84.8285
			2624.11	24.6668		2631	38.6263		2631.44	53.1766		2653.01	66.2359		2631.01	84.8149
			2625.11	24.6685		2632	38.6244		2632.44	53.1715		2654.01	66.2253		2632.01	84.8014
			2626.11	24.6667		2633	38.6225		2633.44	53.1664		2655.01	66.2162		2633.01	84.788
			2627.11	24.6536		2634	38.621		2634.44	53.1612		2656.01	66.2079		2634.01	84.7743
			2628.11	24.6476		2635	38.6186		2635.44	53.1557		2657.01	66.2002		2635.01	84.7606
			2629.11	24.6445		2636	38.6174		2636.44	53.1505		2658.01	66.1926		2636.01	84.7466
			2630.11	24.643		2637	38.6159		2637.45	53.1456		2659.01	66.1849		2637.01	84.7326
			2631.11	24.6427		2638	38.6127		2638.45	53.1405		2660.01	66.1776		2638.01	84.7187
			2632.11	24.6431		2639	38.6107		2639.45	53.1353		2661.01	66.1706		2639.01	84.7046
			2633.11	24.6441		2640	38.61		2640.45	53.1294		2662.01	66.163		2640.01	84.6904
			2634.11	24.6457		2641	38.6083		2641.45	53.1234		2663.01	66.1554		2641.01	84.676
			2635.11	24.6473		2642	38.6046		2642.45	53.1142		2664.01	66.1474		2642.01	84.6617
			2636.11	24.6484		2643	38.5851		2643.45	53.0969		2665.01	66.1393		2643.01	84.6473
			2637.11	24.6498		2644	38.5774		2644.45	53.0837		2666.01	66.131		2644.01	84.6329
			2638.11	24.6517		2645	38.5733		2645.45	53.0725		2667.01	66.1224		2645.01	84.6141
			2639.11	24.6537		2646	38.5708		2646.45	53.0631		2668.01	66.1141		2646.01	84.589
			2640.11	24.6556		2647	38.5689		2647.45	53.0549		2669.01	66.1056		2647.01	84.5696
			2641.11	24.6577		2648	38.5678		2648.45	53.0474		2670.01	66.0973		2648.01	84.5526
			2642.11	24.6595		2649	38.567		2649.45	53.0408		2671.01	66.0891		2649.01	84.5368
			2643.11	24.6611		2650	38.566		2650.45	53.0345		2672.01	66.0807		2650.01	84.5217
			2644.11	24.6624		2651	38.5635		2651.45	53.0288		2673.01	66.0724		2651.01	84.5075
			2645.11	24.6635		2652	38.5583		2652.45	53.0234		2674.01	66.0638		2652.01	84.4936
			2646.11	24.6642		2653	38.5554		2653.45	53.0182		2675.01	66.0552		2653.01	84.4801
			2647.11	24.6654		2654	38.5539		2654.45	53.0128		2676.01	66.0467		2654.01	84.4666
			2648.11	24.6666		2655	38.5528		2655.45	53.0072		2677.01	66.0329		2655.01	84.4531
			2649.11	24.6676		2656	38.5515		2656.45	53.0018		2678.01	66.0011		2656.01	84.4398
			2650.11	24.6685		2657	38.5507		2657.45	52.9966		2679.01	65.9865		2657.01	84.4266
			2651.11	24.6694		2658	38.5491		2658.45	52.9913		2680.01	65.977		2658.01	84.4133
			2652.11	24.6666		2659	38.5473		2659.45	52.9861		2681.01	65.9692		2659.01	84.4
			2653.11	24.6523		2660	38.5449		2660.45	52.9807		2682.01	65.9619		2660.01	84.3869
			2654.11	24.6458		2661	38.542		2661.45	52.9755		2683.01	65.9547		2661.01	84.3742
			2655.11	24.6426		2662	38.5399		2662.45	52.9704		2684.01	65.9473		2662.01	84.3615
			2656.11	24.641		2663	38.5388		2663.45	52.9649		2685.01	65.9399		2663.01	84.3493
			2657.11	24.6408		2664	38.5383		2664.45	52.9589		2686.01	65.9322		2664.01	84.3369
			2658.11	24.641		2665	38.5388		2665.45	52.9533		2687.01	65.9246		2665.01	84.3246
			2659.11	24.6415		2666	38.5382		2666.45	52.948		2688.01	65.9165		2666.01	84.3123
			2660.11	24.6424		2667	38.5373		2667.45	52.9428		2689.01	65.9082		2667.01	84.2996
			2661.11	24.6434		2668	38.5356		2668.45	52.9343		2690.01	65.8999		2668.01	84.2866
			2662.11	24.6445		2669	38.5182		2669.45	52.9181		2691.01	65.8918		2669.01	84.2738
			2663.11	24.6457		2670	38.5114		2670.45	52.9057		2692.01	65.8837		2670.01	84.2609
			2664.11	24.6469		2671	38.5078		2671.45	52.8955		2693.01	65.8758		2671.01	84.2428
			2665.11	24.6481		2672	38.503		2672.45	52.8865		2694.01	65.8677		2672.01	84.2181
			2666.11	24.649		2673	38.499		2673.45	52.8786		2695.01	65.8597		2673.01	84.1992
			2667.11	24.65		2674	38.4952		2674.45	52.8716		2696.01	65.8517		2674.01	84.1823
			2668.11	24.651		2675	38.4892		2675.45	52.8651		2697.01	65.8439		2675.01	84.1666
			2669.11	24.6519		2676	38.4832		2676.45	52.8592		2698.01	65.8357		2676.01	84.1519
			2670.11	24.653		2677	38.4792		2677.45	52.8539		2699.01	65.8275		2677.02	84.1379
			2671.11	24.6537		2678	38.4768		2678.45	52.8489		2700.01	65.8192		2678.02	84.1245
			2672.11	24.6537		2679	38.4752		2679.45	52.8439		2701.01	65.8106		2679.02	84.1116
			2673.11	24.6535		2680	38.4738		2680.45	52.839		2702.01	65.8021		2680.02	84.0987
			2674.11	24.6534		2681	38.4724		2681.45	52.8338		2703.01	65.7874		2681.02	84.0861
			2675.11	24.6537		2682	38.468		2682.45	52.8287		2704.01	65.7552		2682.02	84.0737
			2676.11	24.6541		2683	38.4642		2683.45	52.8235		2705.01	65.7419		2683.02	84.0612
			2677.11	24.6545		2684	38.4628		2684.45	52.8178		2706.01	65.733		2684.02	84.0489
			2678.11	24.6506		2685	38.4621		2685.45	52.8118		2707.01	65.7252		2685.02	84.0364
			2679.11	24.6361		2686	38.4621		2686.45	52.806		2708.01	65.7178		2686.02	84.0239
			2680.11	24.6295		2687	38.4621		2687.45	52.8004		2709.01	65.7109		2687.02	84.0114
			2681.11	24.6263		2688	38.4609		2688.45	52.7947		2710.01	65.7043		2688.02	83.9985
			2682.11	24.6248		2689	38.4585		2689.45	52.7886		2711.01	65.6977		2689.02	83.9855
			2683.11	24.6243		2690	38.456		2690.45	52.7825		2712.01	65.6909		2690.02	83.9721
			2684.11	24.6243		2691	38.4542		2691.45	52.777		2713.01	65.6841		2691.02	83.9588
			2685.11	24.625		2692	38.4515		2692.45	52.7716		2714.01	65.6772		2692.02	83.9457
			2686.11	24.6258		2693	38.4466		2693.45	52.7659		2715.01	65.6703		2693.02	83.9323
			2687.11	24.6269		2694	38.4402		2694.45	52.7566		2716.01	65.6636		2694.02	83.9191
			2688.11	24.6277		2695	38.4208		2695.45	52.7397		2717.01	65.6569		2695.02	83.9059
			2689.11	24.6287		2696	38.4134		2696.45	52.727		2718.01	65.6502		2696.02	83.8928
			2690.11	24.6296		2697	38.4103		2697.45	52.716		2719.01	65.6433		2697.02	83.8743
			2691.11	24.6308		2698	38.408		2698.45	52.7063		2720.01	65.6363		2698.02	83.8498
			2692.11	24.6319		2699	38.4074		2699.45	52.6973		2721.01	65.6286		2699.02	83.8311
			2693.11	24.6332		2700	38.407		2700.45	52.6889		2722.01	65.6209		2700.02	83.814
			2694.11	24.6347		2701	38.4063		2701.45	52.681		2723.01	65.6141		2701.02	83.7979
			2695.11	24.6362		2702	38.4038		2702.45	52.6737		2724.01	65.6069		2702.02	83.7827
			2696.11	24.6372		2703	38.4002		2703.45	52.6668		2725.01	65.5995		2703.02	83.7681
			2697.11	24.6379		2704	38.3979		2704.45	52.6603		2726.01	65.5922		2704.02	83.7537
			2698.11	24.6391		2705	38.3964		2705.45	52.6539		2727.01	65.5849		2705.02	83.7397
			2699.12	24.64		2706	38.3952		2706.45	52.6474		2728.01	65.5776		2706.02	83.7262
			2700.12	24.6408		2707	38.3938		2707.45	52.6412		2729.01	65.5631		2707.02	83.713
			2701.12	24.6414		2708	38.391		2708.45	52.6355		2730.01	65.5312		2708.02	83.7
			2702.12	24.6414		2709	38.389		2709.45	52.6298		2731.01	65.5179		2709.02	83.6871
			2703.12	24.6419		2710	38.3866		2710.45	52.6243		2732.01	65.5094		2710.02	83.6743
			2704.12	24.6373		2711	38.3847		2711.45	52.6192		2733.01	65.5024		2711.02	83.6617
			2705.12	24.623		2712	38.3827		2712.45	52.6141		2734.02	65.4962		2712.02	83.6496
			2706.12	24.6163		2713	38.3811		2713.45	52.6089		2735.02	65.4901		2713.02	83.6377
			2707.12	24.6129		2714	38.3798		2714.45	52.6037		2736.02	65.4841		2714.02	83.6255
			2708.12	24.6111		2715	38.3781		2715.45	52.5986		2737.02	65.478		2715.02	83.6135
			2709.12	24.6103		2716	38.3756		2716.45	52.5935		2738.02	65.4716		2716.02	83.6017
			2710.12	24.6103		2717	38.3715		2717.45	52.5884		2739.02	65.4649		2717.02	83.59
			2711.12	24.6106		2718	38.3685		2718.45	52.5833		2740.02	65.4582		2718.02	83.5777
			2712.12	24.6115		2719	38.3659		2719.45	52.5781		2741.02	65.4518		2719.02	83.5654
			2713.12	24.613		2720	38.3625		2720.45	52.5688		2742.02	65.4452		2720.02	83.553
			2714.12	24.6147		2721	38.3455		2721.45	52.5523		2743.02	65.4381		2721.02	83.5408
			2715.12	24.616		2722	38.3401		2722.45	52.5402		2744.02	65.4308		2722.02	83.5286
			2716.12	24.6168		2723	38.338		2723.45	52.5297		2745.02	65.4237		2723.02	83.5104
			2717.12	24.6174		2724	38.3353		2724.45	52.5204		2746.02	65.4164		2724.02	83.4863
			2718.12	24.6184		2725	38.3331		2725.45	52.5122		2747.02	65.4094		2725.02	83.4679
			2719.12	24.6195		2726	38.3308		2726.45	52.505		2748.02	65.4024		2726.02	83.4513
			2720.12	24.6203		2727	38.3277		2727.45	52.4988		2749.02	65.395		2727.02	83.4359
			2721.12	24.6212		2728	38.3254		2728.45	52.493		2750.02	65.3877		2728.02	83.4216
			2722.12	24.6221		2729	38.3236		2729.45	52.4875		2751.02	65.3802		2729.02	83.408
			2723.12	24.6228		2730	38.3221		2730.45	52.4823		2752.02	65.3725		2730.02	83.395
			2724.12	24.6232		2731	38.3221		2731.45	52.4774		2753.02	65.3649		2731.02	83.3825
			2725.12	24.6239		2732	38.321		2732.45	52.4724		2754.02	65.3573		2732.02	83.3704
			2726.12	24.6245		2733	38.3197		2733.45	52.4674		2755.02	65.3419		2733.02	83.359
			2727.12	24.6252		2734	38.3165		2734.45	52.4625		2756.02	65.3097		2734.02	83.3479
			2728.12	24.6258		2735	38.3134		2735.45	52.4577		2757.02	65.296		2735.02	83.3366
			2729.12	24.6264		2736	38.3111		2736.45	52.4528		2758.02	65.287		2736.02	83.3252
			2730.12	24.6219		2737	38.309		2737.45	52.4479		2759.02	65.2797		2737.02	83.3137
			2731.12	24.6069		2738	38.3085		2738.45	52.4431		2760.02	65.2728		2738.02	83.3023
			2732.12	24.5997		2739	38.3071		2739.45	52.4382		2761.02	65.266		2739.02	83.2905
			2733.12	24.5958		2740	38.3056		2740.45	52.4334		2762.02	65.2595		2740.02	83.2786
			2734.12	24.5937		2741	38.3036		2741.45	52.4284		2763.02	65.2533		2741.02	83.2666
			2735.12	24.5928		2742	38.3009		2742.45	52.4235		2764.02	65.2472		2742.02	83.2542
			2736.12	24.5925		2743	38.2971		2743.45	52.4186		2765.02	65.2405		2743.02	83.2421
			2737.12	24.5928		2744	38.2919		2744.45	52.4138		2766.02	65.2336		2744.02	83.23
			2738.12	24.5931		2745	38.2881		2745.45	52.4089		2767.02	65.2268		2745.02	83.2178
			2739.12	24.5937		2746	38.2849		2746.45	52.3999		2768.02	65.2203		2746.02	83.2057
			2740.12	24.5944		2747	38.2672		2747.45	52.3839		2769.02	65.2132		2747.02	83.193
			2741.12	24.5952		2748	38.2606		2748.45	52.3716		2770.02	65.2056		2748.02	83.1809
			2742.12	24.5953		2749	38.2575		2749.45	52.3615		2771.02	65.1979		2749.02	83.1629
			2743.12	24.5956		2750	38.2547		2750.45	52.3528		2772.02	65.1901		2750.02	83.1393
			2744.12	24.5963		2751	38.2522		2751.45	52.3455		2773.02	65.1827		2751.02	83.1214
			2745.12	24.5972		2752	38.2498		2752.45	52.3391		2774.02	65.1751		2752.02	83.1058
			2746.12	24.5983		2753	38.2466		2753.45	52.3333		2775.02	65.1673		2753.02	83.0914
			2747.12	24.599		2754	38.2431		2754.45	52.3282		2776.02	65.1596		2754.02	83.0778
			2748.12	24.5992		2755.01	38.241		2755.45	52.3235		2777.02	65.1517		2755.02	83.0648
			2749.12	24.5994		2756.01	38.2393		2756.45	52.3189		2778.02	65.1437		2756.02	83.0522
			2750.12	24.5999		2757.01	38.2379		2757.45	52.3146		2779.02	65.1358		2757.02	83.04
			2751.12	24.5999		2758.01	38.2366		2758.45	52.3102		2780.02	65.128		2758.02	83.028
			2752.12	24.6		2759.01	38.2347		2759.45	52.3057		2781.02	65.1115		2759.02	83.016
			2753.12	24.6003		2760.01	38.2328		2760.45	52.3008		2782.02	65.0791		2760.02	83.004
			2754.12	24.6004		2761.01	38.2307		2761.45	52.2959		2783.02	65.0655		2761.02	82.9921
			2755.12	24.5999		2762.01	38.2283		2762.45	52.2911		2784.02	65.0566		2762.02	82.9802
			2756.12	24.5944		2763.01	38.2262		2763.45	52.2863		2785.02	65.049		2763.02	82.9682
			2757.12	24.58		2764.01	38.2229		2764.45	52.2812		2786.02	65.0419		2764.02	82.9561
			2758.12	24.5731		2765.01	38.2192		2765.45	52.2761		2787.02	65.0354		2765.02	82.9441
			2759.12	24.5695		2766.01	38.2148		2766.45	52.2709		2788.02	65.0293		2766.02	82.9322
			2760.12	24.5676		2767.01	38.2065		2767.45	52.2656		2789.02	65.0237		2767.02	82.92
			2761.12	24.567		2768.01	38.1999		2768.45	52.2603		2790.02	65.0176		2768.02	82.9076
			2762.12	24.5669		2769.01	38.1949		2769.45	52.255		2791.02	65.0111		2769.02	82.8951
			2763.12	24.5676		2770.01	38.1907		2770.45	52.2493		2792.02	65.0047		2770.02	82.8828
			2764.12	24.5684		2771.01	38.1875		2771.46	52.2437		2793.02	64.9984		2771.02	82.8705
			2765.12	24.5693		2772.01	38.1848		2772.46	52.2339		2794.02	64.9921		2772.02	82.8581
			2766.12	24.5701		2773.01	38.1679		2773.46	52.2173		2795.02	64.9852		2773.02	82.8459
			2767.12	24.5704		2774.01	38.1626		2774.46	52.205		2796.02	64.9783		2774.02	82.8338
			2768.12	24.5708		2775.01	38.1605		2775.46	52.1948		2797.02	64.9712		2775.02	82.8152
			2769.12	24.5709		2776.01	38.159		2776.46	52.186		2798.02	64.964		2776.02	82.7913
			2770.12	24.5708		2777.01	38.1572		2777.46	52.178		2799.02	64.9568		2777.02	82.773
			2771.12	24.5702		2778.01	38.1545		2778.46	52.1708		2800.02	64.9493		2778.02	82.7568
			2772.12	24.5695		2779.01	38.1507		2779.46	52.1645		2801.02	64.9422		2779.02	82.7418
			2773.12	24.5692		2780.01	38.147		2780.46	52.1588		2802.02	64.935		2780.02	82.7275
			2774.12	24.5693		2781.01	38.1437		2781.46	52.1535		2803.02	64.9274		2781.02	82.7141
			2775.12	24.5695		2782.01	38.1379		2782.46	52.148		2804.02	64.92		2782.02	82.7015
			2776.12	24.5699		2783.01	38.1313		2783.46	52.1428		2805.02	64.9124		2783.02	82.6895
			2777.12	24.5704		2784.01	38.1276		2784.46	52.1377		2806.02	64.9051		2784.02	82.6782
			2778.12	24.5707		2785.01	38.1254		2785.46	52.133		2807.02	64.8889		2785.02	82.6669
			2779.12	24.5705		2786.01	38.1236		2786.46	52.1286		2808.02	64.8572		2786.02	82.656
			2780.12	24.5704		2787.01	38.1221		2787.46	52.1242		2809.02	64.8436		2787.02	82.6453
			2781.12	24.57		2788.01	38.1211		2788.46	52.1196		2810.02	64.8343		2788.02	82.6344
			2782.12	24.564		2789.01	38.1204		2789.46	52.1148		2811.02	64.8263		2789.02	82.6231
			2783.12	24.5492		2790.01	38.1194		2790.46	52.1099		2812.02	64.8187		2790.02	82.6115
			2784.12	24.542		2791.01	38.1176		2791.46	52.1048		2813.02	64.8118		2791.02	82.5999
			2785.12	24.5379		2792.01	38.1152		2792.46	52.0994		2814.02	64.8052		2792.02	82.5886
			2786.12	24.5355		2793.01	38.1094		2793.46	52.094		2815.02	64.7989		2793.02	82.5773
			2787.12	24.5343		2794.01	38.1014		2794.46	52.0886		2816.02	64.7924		2794.02	82.5658
			2788.12	24.5339		2795.01	38.0961		2795.46	52.0833		2817.02	64.7858		2795.02	82.5543
			2789.12	24.5342		2796.01	38.0924		2796.46	52.0782		2818.02	64.7794		2796.02	82.5424
			2790.12	24.5352		2797.01	38.0902		2797.46	52.073		2819.02	64.7725		2797.02	82.5304
			2791.12	24.5362		2798.01	38.0855		2798.46	52.0634		2820.02	64.7662		2798.02	82.5189
			2792.12	24.5372		2799.01	38.0668		2799.46	52.0472		2821.02	64.7602		2799.02	82.5071
			2793.12	24.5384		2800.01	38.0606		2800.46	52.0347		2822.02	64.7539		2800.02	82.495
			2794.12	24.5395		2801.01	38.0587		2801.46	52.0242		2823.02	64.7476		2801.02	82.4761
			2795.12	24.5404		2802.01	38.057		2802.46	52.0153		2824.02	64.7407		2802.02	82.4528
			2796.12	24.5414		2803.01	38.0543		2803.46	52.0076		2825.02	64.7336		2803.02	82.4354
			2797.12	24.5423		2804.01	38.0499		2804.46	52.001		2826.02	64.7261		2804.02	82.4197
			2798.12	24.543		2805.01	38.0461		2805.46	51.9948		2827.02	64.7186		2805.02	82.4057
			2799.12	24.5435		2806.01	38.0431		2806.46	51.9892		2828.02	64.7115		2806.02	82.3923
			2800.12	24.5435		2807.01	38.0405		2807.46	51.9838		2829.02	64.7042		2807.02	82.3794
			2801.12	24.5437		2808.01	38.039		2808.46	51.9786		2830.02	64.6973		2808.02	82.3667
			2802.12	24.5442		2809.01	38.0371		2809.46	51.9739		2831.02	64.69		2809.02	82.3542
			2803.12	24.5444		2810.01	38.0329		2810.46	51.9694		2832.02	64.6826		2810.03	82.3421
			2804.12	24.5443		2811.01	38.0293		2811.46	51.9652		2833.02	64.6653		2811.03	82.33
			2805.12	24.5442		2812.01	38.0254		2812.46	51.9609		2834.02	64.6338		2812.03	82.3181
			2806.12	24.5443		2813.01	38.0226		2813.46	51.9567		2835.02	64.6207		2813.03	82.3061
			2807.12	24.5442		2814.01	38.0205		2814.46	51.9525		2836.02	64.6116		2814.03	82.2941
			2808.12	24.5384		2815.01	38.0183		2815.46	51.9479		2837.02	64.6035		2815.03	82.2823
			2809.12	24.5244		2816.01	38.0174		2816.46	51.9433		2838.02	64.5962		2816.03	82.2706
			2810.12	24.5181		2817.01	38.0166		2817.46	51.9386		2839.02	64.5895		2817.03	82.2589
			2811.12	24.5152		2818.01	38.0156		2818.46	51.9337		2840.02	64.5835		2818.03	82.2474
			2812.12	24.5139		2819.01	38.0127		2819.46	51.929		2841.02	64.5775		2819.03	82.2359
			2813.12	24.5136		2820.01	38.0094		2820.46	51.9241		2842.02	64.5715		2820.03	82.2248
			2814.12	24.5137		2821.01	38.0057		2821.46	51.9194		2843.02	64.5654		2821.03	82.2136
			2815.12	24.5141		2822.01	38.0031		2822.46	51.9148		2844.02	64.5593		2822.03	82.2023
			2816.12	24.5147		2823.01	38.0011		2823.46	51.91		2845.02	64.5532		2823.03	82.191
			2817.12	24.516		2824.01	37.9974		2824.46	51.9005		2846.02	64.5469		2824.03	82.1795
			2818.12	24.5176		2825.01	37.9771		2825.46	51.8851		2847.02	64.5413		2825.03	82.1683
			2819.12	24.5185		2826.01	37.9701		2826.46	51.8738		2848.02	64.5359		2826.03	82.157
			2820.12	24.5194		2827.01	37.968		2827.46	51.8645		2849.02	64.5298		2827.03	82.1393
			2821.12	24.5201		2828.01	37.9661		2828.46	51.8568		2850.02	64.5235		2828.03	82.1172
			2822.12	24.521		2829.01	37.9652		2829.46	51.85		2851.02	64.5174		2829.03	82.1002
			2823.12	24.5216		2830.01	37.9629		2830.46	51.8441		2852.02	64.5114		2830.03	82.0847
			2824.12	24.5223		2831.01	37.9586		2831.46	51.8388		2853.02	64.5056		2831.03	82.0702
			2825.12	24.5227		2832.01	37.9556		2832.46	51.8337		2854.02	64.4997		2832.03	82.0562
			2826.12	24.5233		2833.01	37.954		2833.46	51.8292		2855.02	64.4936		2833.03	82.043
			2827.12	24.5241		2834.01	37.9525		2834.46	51.8247		2856.02	64.4868		2834.03	82.0301
			2828.12	24.5248		2835.01	37.9507		2835.46	51.8201		2857.02	64.4804		2835.03	82.0174
			2829.12	24.5252		2836.01	37.949		2836.46	51.8155		2858.02	64.4735		2836.03	82.005
			2830.12	24.5252		2837.01	37.9472		2837.46	51.811		2859.02	64.4559		2837.03	81.9928
			2831.12	24.5257		2838.01	37.9457		2838.46	51.8063		2860.02	64.4254		2838.03	81.9808
			2832.12	24.5258		2839.01	37.9438		2839.46	51.8015		2861.02	64.4122		2839.03	81.9688
			2833.13	24.5258		2840.01	37.9421		2840.41	51.7974		2862.02	64.403		2840.03	81.9567
			2834.13	24.5192		2841.01	37.9403		2841.36	51.7937		2863.02	64.3952		2841.03	81.9446
			2835.13	24.5046		2842.01	37.9401		2842.36	51.7899		2864.02	64.3881		2842.03	81.9327
			2836.13	24.4981		2843.01	37.94		2843.36	51.7859		2865.02	64.3807		2843.03	81.9207
			2837.13	24.495		2844.01	37.9394		2844.36	51.7818		2866.02	64.3731		2844.03	81.9087
			2838.13	24.4933		2845.01	37.937		2845.36	51.7775		2867.03	64.366		2845.03	81.8969
			2839.13	24.4927		2846.01	37.932		2846.36	51.7729		2868.03	64.3593		2846.03	81.8852
			2840.13	24.4924		2847.01	37.9264		2847.36	51.7682		2869.03	64.3527		2847.03	81.8737
			2841.13	24.4929		2848.01	37.92		2848.36	51.7635		2870.03	64.3462		2848.03	81.8622
			2842.13	24.4934		2849.01	37.9156		2849.36	51.7589		2871.03	64.3394		2849.03	81.8505
			2843.13	24.4942		2850.01	37.9119		2850.36	51.7502		2872.03	64.3324		2850.03	81.8387
			2844.13	24.4948		2851.01	37.8947		2851.36	51.734		2873.03	64.3257		2851.03	81.8267
			2845.13	24.4956		2852.01	37.8899		2852.36	51.7222		2874.03	64.3189		2852.03	81.8145
			2846.13	24.4967		2853.01	37.8879		2853.36	51.7121		2875.03	64.3121		2853.03	81.7952
			2847.13	24.4976		2854.01	37.8849		2854.36	51.7032		2876.03	64.305		2854.03	81.7725
			2848.13	24.4981		2855.01	37.88		2855.36	51.6955		2877.03	64.2982		2855.03	81.755
			2849.13	24.4986		2856.01	37.8734		2856.36	51.689		2878.03	64.2916		2856.03	81.7401
			2850.13	24.4989		2857.01	37.8653		2857.36	51.683		2879.03	64.2848		2857.03	81.7265
			2851.13	24.4992		2858.01	37.8608		2858.36	51.6774		2880.03	64.278		2858.03	81.7136
			2852.13	24.4992		2859.01	37.8592		2859.36	51.6723		2881.03	64.2713		2859.03	81.7011
			2853.13	24.4991		2860.01	37.8594		2860.36	51.6677		2882.03	64.2648		2860.03	81.6894
			2854.13	24.4986		2861.01	37.8606		2861.36	51.6632		2883.03	64.2582		2861.03	81.6779
			2855.13	24.4987		2862.01	37.8613		2862.36	51.6587		2884.03	64.2519		2862.03	81.6668
			2856.13	24.4992		2863.01	37.8606		2863.36	51.6546		2885.03	64.2344		2863.03	81.6556
			2857.13	24.4993		2864.01	37.8592		2864.36	51.6506		2886.03	64.2054		2864.03	81.6443
			2858.13	24.4997		2865.01	37.858		2865.36	51.6467		2887.03	64.1933		2865.03	81.6334
			2859.13	24.4998		2866.01	37.8568		2866.36	51.6428		2888.03	64.1846		2866.03	81.6225
			2860.13	24.4928		2867.01	37.8557		2867.36	51.6387		2889.03	64.1772		2867.03	81.6115
			2861.13	24.4788		2868.01	37.8543		2868.36	51.6344		2890.03	64.1704		2868.03	81.6003
			2862.13	24.4723		2869.01	37.8534		2869.36	51.63		2891.03	64.1639		2869.03	81.5891
			2863.13	24.4689		2870.01	37.8521		2870.36	51.6251		2892.03	64.1579		2870.03	81.5779
			2864.13	24.4671		2871.01	37.8492		2871.36	51.6202		2893.03	64.1518		2871.03	81.5669
			2865.13	24.4666		2872.01	37.8435		2872.36	51.6155		2894.03	64.146		2872.03	81.5559
			2866.13	24.4665		2873.01	37.8393		2873.36	51.6109		2895.03	64.14		2873.03	81.5447
			2867.13	24.4668		2874.01	37.8366		2874.36	51.6063		2896.03	64.1338		2874.03	81.5337
			2868.13	24.4675		2875.01	37.8352		2875.36	51.6016		2897.03	64.1278		2875.03	81.5226
			2869.13	24.4681		2876.01	37.8316		2876.36	51.5928		2898.03	64.1212		2876.03	81.5116
			2870.13	24.4684		2877.01	37.8137		2877.36	51.5776		2899.03	64.1146		2877.03	81.5009
			2871.13	24.4687		2878.01	37.8081		2878.36	51.566		2900.03	64.108		2878.03	81.4902
			2872.13	24.469		2879.01	37.8052		2879.36	51.5564		2901.03	64.1015		2879.03	81.4714
			2873.13	24.469		2880.01	37.8025		2880.36	51.5483		2902.03	64.0949		2880.03	81.4498
			2874.13	24.469		2881.01	37.8005		2881.36	51.5413		2903.03	64.0879		2881.03	81.4335
			2875.13	24.4692		2882.01	37.7987		2882.36	51.5351		2904.03	64.0806		2882.03	81.4188
			2876.13	24.4693		2883.01	37.7965		2883.36	51.5294		2905.03	64.0736		2883.03	81.4052
			2877.13	24.4699		2884.01	37.7944		2884.36	51.5243		2906.03	64.0663		2884.03	81.3926
			2878.13	24.4707		2885.01	37.791		2885.36	51.5197		2907.03	64.0594		2885.03	81.3808
			2879.13	24.471		2886.01	37.7871		2886.36	51.5155		2908.03	64.0523		2886.03	81.3692
			2880.13	24.4714		2887.01	37.7851		2887.36	51.5115		2909.03	64.0454		2887.03	81.358
			2881.13	24.4719		2888.01	37.7836		2888.36	51.5076		2910.03	64.0388		2888.03	81.3471
			2882.13	24.4722		2889.01	37.7803		2889.36	51.5036		2911.03	64.0201		2889.03	81.3362
			2883.13	24.4723		2890.02	37.7747		2890.36	51.4996		2912.03	63.991		2890.03	81.3254
			2884.13	24.4723		2891.02	37.7694		2891.36	51.4951		2913.03	63.9784		2891.03	81.3145
			2885.13	24.4724		2892.02	37.7675		2892.36	51.4905		2914.03	63.9692		2892.03	81.3035
			2886.13	24.465		2893.02	37.767		2893.36	51.4864		2915.03	63.9615		2893.03	81.2925
			2887.13	24.4518		2894.02	37.7662		2894.36	51.4822		2916.03	63.9541		2894.03	81.2817
			2888.13	24.4461		2895.02	37.7645		2895.36	51.4783		2917.03	63.9467		2895.03	81.2713
			2889.13	24.443		2896.02	37.7623		2896.36	51.4742		2918.03	63.9398		2896.03	81.2607
			2890.13	24.4412		2897.02	37.7605		2897.36	51.4701		2919.03	63.9329		2897.03	81.25
			2891.13	24.4407		2898.02	37.759		2898.36	51.4659		2920.03	63.9267		2898.03	81.2392
[truncated: 8,795 more rows]

## Sheet: Figure 1c
	Ti-			PVC			Fe-
time(s)	stress(Ma)		time(s)	stress(Ma)		time(s)	stress(Ma)
1	24.2337		0	3.57673		1	109.4
2.07	24.3989		1.0002	3.60062		3	110.3
3.0702	24.7054		2.0004	3.61277		6	111
4.0698	25.063		3	3.62167		9	111.5
5.07	25.4331		3.9996	3.62754		12	112
6.0702	25.7945		5.0004	3.63285		15	112.3
7.0698	26.1395		6	3.63708		18	112.6
8.07	26.4655		7.0002	3.6407		21	112.9
9.0702	26.7724		7.9998	3.64367		24	113.2
10.0698	27.061		9	3.64616		27	113.4
11.07	27.3349		10.0002	3.64846		30	113.6
12.0702	27.5924		11.0004	3.65053		33	113.8
13.0698	27.8343		12	3.65271		36	114
14.07	28.0636		13.0002	3.65445		39	114.2
15.0702	28.2843		14.0004	3.65594		42	114.3
16.0698	28.4939		15	3.65745		45	114.5
17.07	28.6921		16.0002	3.65908		48	114.7
18.0696	28.8828		17.0004	3.66056		51	114.8
19.0698	29.0674		18	3.66153		54	115
20.07	29.2471		18.9996	3.66251		57	115.1
21.0696	29.4195		20.0004	3.66294		60	115.2
22.0698	29.5827		21	3.66379		63	115.4
23.07	29.7395		22.0002	3.66454		66	115.4
24.0702	29.8919		22.9998	3.66497		69	115.6
25.0704	30.0413		24	3.66536		72	115.7
26.07	30.1879		25.0002	3.66593		75	115.8
27.0702	30.3206		26.0004	3.66648		78	115.9
28.0698	30.4428		27	3.66702		81	116
29.07	30.574		28.0002	3.66734		84	116.1
30.0702	30.7023		29.0004	3.66804		87	116.2
31.0698	30.8273		30	3.66823		90	116.3
32.07	30.9497		31.0002	3.66934		93	116.4
33.0696	31.0699		32.0004	3.66979		96	116.5
34.0698	31.1886		33	3.67008		99	116.6
35.07	31.3036		33.9996	3.67043		102	116.7
36.0198	31.4084		35.0004	3.67062		105	116.8
36.9702	31.5106		36	3.67096		108	116.9
37.9698	31.6172		37.0002	3.67127		111	116.9
38.97	31.7209		37.9998	3.67164		114	117
39.9702	31.822		39	3.67197		117	117.1
40.9698	31.9195		40.0002	3.67223		120	117.2
41.97	32.0153		40.9998	3.67242		123	117.2
42.9702	32.1109		42	3.67249		126	117.3
43.9698	32.2058		43.0002	3.67257		129	117.4
44.97	32.2986		44.0004	3.67236		132	117.5
45.9702	32.3897		45	3.67237		135	117.6
46.9698	32.479		46.0002	3.67243		138	117.6
47.97	32.5669		47.0004	3.67245		141	117.7
48.9702	32.6523		48	3.67254		144	117.7
49.9698	32.7361		49.0002	3.67244		147	117.8
50.97	32.8184		50.0004	3.67238		150	117.9
51.9702	32.8986		51	3.67274		153	117.9
52.9698	32.9735		52.0002	3.67284		156	118
53.97	33.0372		52.9998	3.67284		159	118.1
54.9702	33.1125		54	3.67287		162	118.2
55.9698	33.1876		55.0002	3.67294		165	118.2
56.97	33.2613		55.9998	3.67221		168	118.3
57.9702	33.3334		57	3.67222		171	118.3
58.9698	33.4047		58.0002	3.67206		174	118.4
59.97	33.4756		59.0004	3.67174		177	118.4
60.9702	33.5453		60	3.67172		180	118.5
61.9698	33.6136		61.0002	3.67172		183	118.6
62.97	33.6822		62.0004	3.67171		186	118.6
63.9702	33.7493		63	3.67143		189	118.7
64.9698	33.8153		64.0002	3.67104		192	118.7
65.97	33.881		65.0004	3.67095		195	118.8
66.9702	33.947		66	3.67079		198	118.8
67.9698	34.0125		67.0002	3.67081		201	118.9
68.97	34.0755		67.9998	3.67056		204	118.9
69.9702	34.1375		69	3.67053		207	119
70.9698	34.1969		70.0002	3.67045		210	119
71.97	34.2561		70.9998	3.67031		213	119.1
72.9702	34.3153		72	3.67041		216	119.2
73.9698	34.3748		73.0002	3.67017		219	119.2
74.97	34.4343		74.0004	3.66969		222	119.2
75.9702	34.492		75	3.66959		225	119.3
76.9698	34.5478		76.0002	3.66928		228	119.3
77.97	34.602		77.0004	3.6688		231	119.4
78.9702	34.6498		78	3.66831		234	119.4
79.9698	34.6877		79.0002	3.66825		237	119.5
80.97	34.7388		80.0004	3.66792		240	119.5
81.9702	34.7909		81	3.66798		243	119.6
82.9698	34.8432		82.0002	3.66746		246	119.6
83.97	34.8946		82.9998	3.66788		249	119.6
84.9702	34.9446		84	3.66776		252	119.7
85.9698	34.9956		85.0002	3.66764		255	119.7
86.97	35.0467		85.9998	3.66733		258	119.8
87.9702	35.097		87	3.66697		261	119.8
88.9698	35.147		88.0002	3.66617		264	119.9
89.97	35.1953		89.0004	3.66586		267	119.9
90.9702	35.2424		90	3.66569		270	120
91.9698	35.2882		91.0002	3.66539		273	120
92.97	35.3334		92.0004	3.6652		276	120
93.9702	35.3791		93	3.66533		279	120.1
94.9698	35.4247		94.0002	3.66534		282	120.1
95.97	35.468		95.0004	3.66521		285	120.1
96.9702	35.5102		96	3.66499		288	120.2
97.9698	35.5541		97.0002	3.66443		291	120.2
98.97	35.5975		97.9998	3.66403		294	120.3
99.9702	35.6389		99	3.66351		297	120.3
100.98	35.681		100	3.66304		300	120.3
101.98	35.7235		101	3.66256		303	120.4
102.98	35.7672		102	3.66214		306	120.4
103.98	35.8109		103	3.66209		309	120.5
104.98	35.8467		104	3.66201		312	120.5
105.98	35.8727		105	3.66171		315	120.5
106.98	35.9124		106	3.66166		318	120.6
107.98	35.9527		107	3.66147		321	120.6
108.98	35.9919		108	3.66097		324	120.6
109.98	36.0321		109	3.66131		327	120.7
110.98	36.0727		110	3.66123		330	120.7
111.979	36.1123		111	3.66085		333	120.7
112.98	36.151		112	3.66048		336	120.8
113.98	36.1897		113	3.66022		339	120.8
114.979	36.2282		114	3.6597		342	120.9
115.98	36.2669		115	3.65909		345	120.9
116.98	36.3044		116	3.6586		348	120.9
117.98	36.3403		117	3.65853		351	120.9
118.98	36.3762		118	3.65838		354	121
119.98	36.4126		119	3.6582		357	121
120.98	36.4493		120	3.65785		360	121
121.98	36.4855		121	3.65759		363	121.1
122.98	36.5213		122	3.65743		366	121.1
123.98	36.5573		123.002	3.657		369	121.2
124.98	36.5925		124.01	3.65661		372	121.2
125.98	36.627		125.01	3.65631		375	121.2
126.979	36.6609		126.01	3.65582		378	121.2
127.98	36.6944		127.01	3.65538		381	121.3
128.98	36.7284		128.01	3.65519		384	121.3
129.979	36.7625		129.01	3.65503		387	121.3
130.98	36.7902		130.01	3.65476		390	121.4
131.98	36.8097		131.01	3.65435		393	121.4
132.98	36.842		132.01	3.65418		396	121.4
133.98	36.8726		133.01	3.65371		399	121.5
134.98	36.9043		134.01	3.65296		402	121.5
135.98	36.9353		135.01	3.65338		405	121.5
136.98	36.9651		136.01	3.65336		408	121.5
137.98	36.9943		137.01	3.65276		411	121.6
138.98	37.0257		138.01	3.65278		414	121.6
139.98	37.0572		139.01	3.65235		417	121.6
140.98	37.0882		140.01	3.6519		420	121.7
141.979	37.1197		141.01	3.65131		423	121.7
142.98	37.1503		142.01	3.65101		426	121.7
143.98	37.1802		143.01	3.65049		429	121.7
144.979	37.2097		144.01	3.65003		432	121.8
145.98	37.2389		145.01	3.64958		435	121.8
146.98	37.2687		146.01	3.64917		438	121.8
147.98	37.2983		147.01	3.64875		441	121.9
148.98	37.3269		148.01	3.64818		444	121.9
149.98	37.3547		149.01	3.64797		447	121.9
150.98	37.3819		150.01	3.64785		450	122
151.98	37.4078		151.01	3.64777		453	122
152.98	37.4322		152.01	3.64769		456	122
153.98	37.4569		153.01	3.64704		459	122
154.98	37.483		154.01	3.64655		462	122
155.98	37.5092		155.01	3.64635		465	122.1
156.979	37.5277		156.01	3.64592		468	122.1
157.98	37.5392		157.01	3.64572		471	122.1
158.98	37.5645		158.01	3.64534		474	122.2
159.979	37.5906		159.01	3.64493		477	122.2
160.98	37.6158		160.01	3.64417		480	122.2
161.98	37.6411		161.01	3.64425		483	122.2
162.98	37.667		162.01	3.64412		486	122.2
163.98	37.6925		163.01	3.64385		489	122.2
164.98	37.7185		164.01	3.64331		492	122.3
165.98	37.745		165.01	3.6429		495	122.3
166.98	37.7702		166.01	3.64233		498	122.3
167.98	37.7942		167.01	3.64197		501	122.4
168.98	37.8167		168.01	3.64188		504	122.4
169.98	37.8407		169.01	3.64166		507	122.4
170.98	37.8657		170.01	3.64077		510	122.4
171.979	37.8902		171.01	3.64034		513	122.4
172.98	37.9148		172.01	3.63981		516	122.5
173.98	37.9397		173.01	3.63944		519	122.5
174.979	37.9644		174.01	3.63905		522	122.5
175.98	37.9894		175.01	3.6387		525	122.5
176.98	38.0136		176.01	3.63808		528	122.6
177.98	38.0369		177.01	3.6377		531	122.6
178.98	38.0562		178.01	3.63751		534	122.6
179.98	38.0751		179.01	3.63713		537	122.6
180.98	38.0973		180.01	3.63665		540	122.6
181.98	38.1196		181.01	3.63641		543	122.7
182.98	38.1349		182.01	3.63584		546	122.7
183.98	38.1425		183.01	3.63536		549	122.7
184.98	38.1622		184.01	3.63512		552	122.7
185.98	38.1804		185.01	3.63481		555	122.8
186.979	38.1977		186.01	3.63398		558	122.7
187.98	38.2177		187.01	3.63435		561	122.8
188.98	38.2398		188.01	3.63453		564	122.8
189.979	38.2624		189.01	3.63415		567	122.8
190.98	38.2852		190.01	3.63402		570	122.8
191.98	38.3065		191.01	3.6336		573	122.9
192.98	38.3293		192.01	3.6328		576	122.9
193.98	38.35		193.01	3.63216		579	122.9
194.98	38.3677		194.01	3.6314		582	122.9
195.98	38.3851		195.01	3.63084		585	122.9
196.98	38.402		196.01	3.63096		588	122.9
197.98	38.4202		197.01	3.63064		591	122.9
198.98	38.4397		198.01	3.63025		594	123
199.98	38.4608		199.01	3.63003		597	123
200.98	38.4811		200.01	3.62975		600	123
201.979	38.5014		201.01	3.62916		603	123
202.98	38.5218		202.01	3.62871		606	123.1
203.98	38.5425		203.01	3.62851		609	123.1
204.979	38.5622		204.01	3.62863		612	123.1
205.98	38.5804		205.01	3.6283		615	123.1
206.98	38.5986		206.01	3.62784		618	123.1
207.98	38.616		207.01	3.62755		621	123.1
208.98	38.6289		208.01	3.62707		624	123.2
209.98	38.6344		209.01	3.62667		627	123.2
210.98	38.6519		210.01	3.62609		630	123.2
211.98	38.6708		211.01	3.62561		633	123.2
212.98	38.6901		212.01	3.62453		636	123.2
213.98	38.7086		213.01	3.62432		639	123.2
214.98	38.7244		214.01	3.62417		642	123.2
215.98	38.7404		215.01	3.62389		645	123.2
216.979	38.7584		216.01	3.62364		648	123.3
217.98	38.7768		217.01	3.62331		651	123.3
218.98	38.7952		218.01	3.62303		654	123.3
219.979	38.8124		219.01	3.62272		657	123.3
220.98	38.8296		220.01	3.62207		660	123.4
221.98	38.8453		221.01	3.62154		663	123.3
222.98	38.8608		222.01	3.6211		666	123.3
223.98	38.877		223.01	3.62091		669	123.4
224.98	38.8937		224.01	3.6206		672	123.4
225.98	38.9102		225.01	3.62045		675	123.4
226.98	38.9283		226.01	3.62022		678	123.4
227.98	38.9468		227.01	3.61993		681	123.4
228.98	38.9649		228.01	3.61946		684	123.5
229.98	38.9829		229.01	3.61908		687	123.5
230.98	38.9988		230.01	3.61853		690	123.5
231.979	39.0148		231.01	3.61844		693	123.5
232.98	39.0292		232.01	3.61826		696	123.5
233.98	39.0446		233.01	3.61799		699	123.5
234.979	39.0539		234.01	3.61771		702	123.5
235.987	39.056		235.01	3.61723		705	123.6
236.989	39.0699		236.01	3.6168		708	123.6
237.99	39.0837		237.01	3.61634		711	123.6
238.99	39.0984		238.01	3.61563		714	123.6
239.989	39.1136		239.01	3.61591		717	123.6
240.99	39.1296		240.01	3.61576		720	123.6
241.991	39.1463		241.01	3.61517		723	123.6
242.989	39.1634		242.01	3.61478		726	123.6
243.99	39.1793		243.01	3.61411		729	123.7
244.991	39.1951		244.01	3.61388		732	123.7
245.989	39.2111		245.01	3.61368		735	123.7
246.99	39.2257		246.01	3.61339		738	123.7
247.991	39.2374		247.01	3.61304		741	123.7
248.989	39.2508		248.01	3.61289		744	123.7
249.99	39.2644		249.01	3.61244		747	123.7
250.99	39.2788		250.01	3.61177		750	123.7
251.989	39.2943		251.01	3.61148		753	123.8
252.99	39.31		252.01	3.61122		756	123.8
253.99	39.3245		253.01	3.61104		759	123.8
254.989	39.3374		254.01	3.6104		762	123.8
255.99	39.351		255.01	3.60991		765	123.8
256.991	39.3654		256.01	3.60987		768	123.8
257.989	39.38		257.017	3.60979		771	123.8
258.99	39.3937		258.02	3.60894		774	123.8
259.991	39.4081		259.02	3.60818		777	123.8
260.989	39.4155		260.02	3.60819		780	123.9
261.99	39.4166		261.02	3.60834		783	123.9
262.991	39.4292		262.02	3.60801		786	123.9
263.989	39.4423		263.02	3.60776		789	123.9
264.99	39.4556		264.02	3.60675		792	123.9
265.99	39.4681		265.02	3.60701		795	123.9
266.989	39.4822		266.02	3.60687		798	123.9
267.99	39.4956		267.02	3.60652		801	123.9
268.99	39.5075		268.02	3.60611		804	123.9
269.989	39.5207		269.02	3.60556		807	123.9
270.99	39.5354		270.02	3.60505		810	124
271.991	39.549		271.02	3.60473		813	124
272.989	39.563		272.02	3.60457		816	124
273.99	39.5773		273.02	3.6043		819	124
274.991	39.5918		274.02	3.6036		822	124
275.989	39.6058		275.02	3.60329		825	124
276.99	39.6191		276.02	3.60293		828	124
277.991	39.6317		277.02	3.60268		831	124
278.989	39.6446		278.02	3.60245		834	124
279.99	39.6579		279.02	3.60212		837	124
280.99	39.6716		280.02	3.60177		840	124.1
281.989	39.6842		281.02	3.60116		843	124
282.99	39.6968		282.02	3.60057		846	124
283.99	39.7092		283.02	3.60014		849	124
284.989	39.7214		284.02	3.59977		852	124.1
285.99	39.7336		285.02	3.59957		855	124.1
286.991	39.7364		286.02	3.59891		858	124.1
287.989	39.7318		287.02	3.59822		861	124.1
288.99	39.7395		288.02	3.59786		864	124.1
289.991	39.7476		289.02	3.59756		867	124.1
290.989	39.7574		290.02	3.59706		870	124.1
291.99	39.767		291.02	3.59724		873	124.1
292.991	39.778		292.02	3.59706		876	124.1
293.989	39.7898		293.02	3.59658		879	124.1
294.99	39.8017		294.02	3.59591		882	124.1
295.99	39.8134		295.02	3.59532		885	124.2
296.989	39.8248		296.02	3.59473		888	124.2
297.99	39.8367		297.02	3.59427		891	124.2
298.99	39.8482		298.02	3.59402		894	124.2
299.989	39.8581		299.02	3.59403		897	124.2
300.99	39.8685		300.02	3.59385		900	124.2
301.991	39.8807		301.02	3.59348		903	124.2
302.989	39.8926		302.02	3.59311		906	124.2
303.99	39.9036		303.02	3.5927		909	124.2
304.991	39.9143		304.02	3.59245		912	124.2
305.989	39.9248		305.02	3.59221		915	124.2
306.99	39.9347		306.02	3.59203		918	124.2
307.991	39.9443		307.02	3.59185		921	124.2
308.989	39.954		308.02	3.59166		924	124.2
309.99	39.9638		309.02	3.59109		927	124.2
310.99	39.9744		310.02	3.59082		930	124.2
311.989	39.9854		311.02	3.59083		933	124.3
312.99	39.9883		312.02	3.59073		936	124.3
313.99	39.9859		313.02	3.59028		939	124.3
314.989	39.9958		314.02	3.58991		942	124.3
315.99	40.0056		315.02	3.58951		945	124.3
316.991	40.0164		316.02	3.58859		948	124.3
317.989	40.0264		317.02	3.58872		951	124.3
318.99	40.0362		318.02	3.58813		954	124.3
319.991	40.0468		319.02	3.58754		957	124.3
320.989	40.0576		320.02	3.58726		960	124.3
321.99	40.0672		321.02	3.58699		963	124.3
322.991	40.0763		322.02	3.58638		966	124.3
323.989	40.085		323.02	3.58608		969	124.3
324.99	40.0945		324.02	3.58562		972	124.3
325.99	40.104		325.02	3.58486		975	124.3
326.989	40.1131		326.02	3.58464		978	124.3
327.99	40.1223		327.02	3.58441		981	124.3
328.99	40.132		328.02	3.58441		984	124.4
329.989	40.1413		329.02	3.58388		987	124.4
330.99	40.1499		330.02	3.58341		990	124.4
331.991	40.1583		331.02	3.58322		993	124.4
332.989	40.1674		332.02	3.58323		996	124.4
333.99	40.1767		333.02	3.58311		999	124.4
334.991	40.1853		334.02	3.58307		1002	124.4
335.989	40.1934		335.02	3.58258		1005	124.4
336.99	40.2008		336.02	3.58176		1008	124.4
337.991	40.2083		337.02	3.58146		1011	124.4
338.989	40.2083		338.02	3.58099		1014	124.4
339.99	40.2037		339.02	3.58059		1017	124.4
340.99	40.2106		340.02	3.58044		1020	124.4
341.989	40.2185		341.02	3.57988		1023	124.4
342.99	40.2276		342.02	3.57907		1026	124.4
343.99	40.2357		343.02	3.57996		1029	124.4
344.989	40.2428		344.02	3.58005		1032	124.4
345.99	40.251		345.02	3.57944		1035	124.4
346.991	40.2596		346.02	3.57894		1038	124.4
347.989	40.2682		347.02	3.57831		1041	124.4
348.99	40.2759		348.02	3.57792		1044	124.4
349.991	40.2835		349.02	3.5775		1047	124.4
350.989	40.2905		350.02	3.57701		1050	124.4
351.99	40.2981		351.02	3.57704		1053	124.4
352.991	40.307		352.02	3.57697		1056	124.4
353.989	40.3154		353.02	3.57644		1059	124.4
354.99	40.3236		354.02	3.57597		1062	124.4
355.99	40.3316		355.02	3.57545		1065	124.5
356.989	40.3406		356.02	3.57523		1068	124.5
357.99	40.3493		357.02	3.57493		1071	124.5
358.99	40.3582		358.02	3.57428		1074	124.5
359.989	40.3674		359.02	3.57401		1077	124.4
360.99	40.3761		360.02	3.57357		1080	124.4
361.991	40.3847		361.02	3.57313		1083	124.5
362.989	40.3934		362.02	3.57271		1086	124.5
363.99	40.4008		363.02	3.57241		1089	124.5
364.991	40.4001		364.02	3.57241		1092	124.5
365.989	40.3936		365.02	3.57221		1095	124.5
366.99	40.3997		366.02	3.57189		1098	124.5
367.991	40.4063		367.02	3.57155		1101	124.5
368.989	40.4139		368.02	3.5707		1104	124.5
369.99	40.4205		369.02	3.57065		1107	124.5
370.999	40.4275		370.02	3.57037		1110	124.5
372	40.4347		371.02	3.56986		1113	124.5
373	40.4429		372.02	3.56955		1116	124.5
374	40.4509		373.02	3.56914		1119	124.5
375	40.4587		374.02	3.56887		1122	124.5
376	40.4658		375.02	3.56844		1125	124.5
377	40.4722		376.02	3.56818		1128	124.5
378	40.4786		377.02	3.56793		1131	124.5
379	40.4853		378.02	3.5673		1134	124.5
379.999	40.4923		379.02	3.56687		1137	124.5
381	40.4985		380.02	3.56675		1140	124.5
382	40.5046		381.02	3.56666		1143	124.5
383	40.5111		382.02	3.5664		1146	124.5
384	40.5177		383.02	3.56606		1149	124.5
385	40.5248		384.02	3.56589		1152	124.6
386	40.5308		385.02	3.56561		1155	124.5
387	40.5356		386.02	3.56513		1158	124.5
388	40.5412		387.02	3.56455		1161	124.5
389	40.5434		388.02	3.56379		1164	124.5
390	40.5445		389.02	3.56345		1167	124.5
391	40.5381		390.021	3.56343		1170	124.6
392	40.5299		391.028	3.56309		1173	124.6
393	40.5359		392.03	3.56282		1176	124.6
394	40.5434		393.03	3.5627		1179	124.6
394.999	40.5511		394.03	3.56178		1182	124.5
396	40.5589		395.03	3.56197		1185	124.5
397	40.5659		396.03	3.56184		1188	124.5
398	40.5724		397.03	3.56151		1191	124.5
399	40.5792		398.03	3.56132		1194	124.6
400	40.5854		399.03	3.5611		1197	124.6
401	40.5907		400.03	3.56059		1200	124.6
402	40.5962		401.03	3.55985		1203	124.6
403	40.6018		402.03	3.55957		1206	124.6
404	40.6076		403.03	3.55933		1209	124.5
405	40.6143		404.03	3.55848		1212	124.5
406	40.6213		405.03	3.55804		1215	124.6
407	40.6288		406.03	3.55807		1218	124.6
408	40.6348		407.03	3.55808		1221	124.6
409	40.6416		408.03	3.55803		1224	124.6
409.999	40.6474		409.03	3.5577		1227	124.6
411	40.653		410.03	3.55693		1230	124.6
412	40.6593		411.03	3.55657		1233	124.6
413	40.666		412.03	3.55626		1236	124.6
414	40.6716		413.03	3.55574		1239	124.6
415	40.6773		414.03	3.55548		1242	124.6
416	40.6838		415.03	3.5554		1245	124.6
417	40.6806		416.03	3.55514		1248	124.6
418	40.6729		417.03	3.55513		1251	124.6
419	40.6769		418.03	3.55513		1254	124.6
420	40.6816		419.03	3.55479		1257	124.6
421	40.6863		420.03	3.5543		1260	124.6
422	40.6915		421.03	3.55441		1263	124.6
423	40.6977		422.03	3.55413		1266	124.6
424	40.7037		423.03	3.55375		1269	124.6
424.999	40.7094		424.03	3.55327		1272	124.6
426	40.7147		425.03	3.5528		1275	124.6
427	40.7186		426.03	3.55216		1278	124.6
428	40.7221		427.03	3.55151		1281	124.6
429	40.7269		428.03	3.55126		1284	124.6
430	40.7328		429.03	3.55135		1287	124.6
431	40.7396		430.03	3.55109		1290	124.6
432	40.7458		431.03	3.5503		1293	124.6
433	40.7518		432.03	3.54937		1296	124.6
434	40.7549		433.03	3.54905		1299	124.6
435	40.7578		434.03	3.54898		1302	124.6
436	40.7617		435.03	3.54855		1305	124.6
437	40.7668		436.03	3.54822		1308	124.6
438	40.7717		437.03	3.5481		1311	124.6
439	40.7767		438.03	3.54802		1314	124.6
439.999	40.7828		439.03	3.54779		1317	124.6
441	40.7878		440.03	3.54752		1320	124.6
442	40.793		441.03	3.54784		1323	124.6
443	40.7894		442.03	3.54792		1326	124.6
444	40.7812		443.03	3.54762		1329	124.6
445	40.7841		444.03	3.54714		1332	124.6
446	40.7873		445.03	3.54669		1335	124.6
447	40.7916		446.03	3.54609		1338	124.6
448	40.793		447.03	3.54652		1341	124.6
449	40.793		448.03	3.5462		1344	124.6
450	40.7933		449.03	3.54592		1347	124.6
451	40.7963		450.03	3.54572		1350	124.6
452	40.801		451.03	3.54513		1353	124.6
453	40.807		452.03	3.54499		1356	124.6
454	40.8125		453.03	3.54471		1359	124.6
454.999	40.8177		454.03	3.54434		1362	124.6
456	40.8234		455.03	3.54405		1365	124.6
457	40.8284		456.03	3.5439		1368	124.6
458	40.8334		457.03	3.54363		1371	124.6
459	40.836		458.03	3.54341		1374	124.6
460	40.8388		459.03	3.54318		1377	124.6
461	40.8437		460.03	3.54285		1380	124.6
462	40.849		461.03	3.54237		1383	124.6
463	40.8545		462.03	3.54216		1386	124.6
464	40.8599		463.03	3.54183		1389	124.5
465	40.8637		464.03	3.54155		1392	124.5
466	40.867		465.03	3.54131		1395	124.6
467	40.8677		466.03	3.54083		1398	124.6
468	40.8665		467.03	3.54022		1401	124.6
469	40.8591		468.03	3.54022		1404	124.6
469.999	40.8498		469.03	3.53989		1407	124.6
471	40.8526		470.03	3.53971		1410	124.6
472	40.8567		471.03	3.53943		1413	124.6
473	40.862		472.03	3.53878		1416	124.5
474	40.8667		473.03	3.53913		1419	124.5
475	40.8707		474.03	3.53909		1422	124.5
476	40.8753		475.03	3.53911		1425	124.6
477	40.8797		476.03	3.53869		1428	124.6
478	40.8835		477.03	3.53827		1431	124.6
479	40.8875		478.03	3.53799		1434	124.6
480	40.8922		479.03	3.5379		1437	124.6
481	40.8962		480.03	3.53751		1440	124.5
482	40.8995		481.03	3.53727		1443	124.5
483	40.9024		482.03	3.53714		1446	124.5
484	40.9055		483.03	3.53705		1449	124.5
484.999	40.9087		484.03	3.53709		1452	124.5
486	40.9111		485.03	3.53723		1455	124.5
487	40.9147		486.03	3.53689		1458	124.5
488	40.9191		487.03	3.53623		1461	124.5
489	40.9234		488.03	3.53565		1464	124.6
490	40.9275		489.03	3.53542		1467	124.5
491	40.9308		490.03	3.53522		1470	124.5
492	40.9337		491.03	3.535		1473	124.5
493	40.9364		492.03	3.53441		1476	124.5
494	40.9391		493.03	3.53371		1479	124.5
495	40.9332		494.03	3.5334		1482	124.5
496	40.9251		495.03	3.53316		1485	124.5
497	40.9277		496.03	3.53315		1488	124.5
498	40.929		497.03	3.53286		1491	124.5
499	40.9305		498.03	3.5316		1494	124.5
499.999	40.9322		499.03	3.53198		1497	124.5
501	40.9346		500.03	3.5324		1500	124.5
502	40.937		501.03	3.53205		1503	124.5
503	40.9407		502.03	3.53143		1506	124.5
504	40.9442		503.03	3.53113		1509	124.5
505.001	40.9463		504.03	3.53089		1512	124.5
506.01	40.9483		505.03	3.53061		1515	124.5
507.01	40.9515		506.03	3.53031		1518	124.5
508.01	40.9562		507.03	3.53013		1521	124.5
509.01	40.9615		508.03	3.5298		1524	124.5
510.01	40.9673		509.03	3.52984		1527	124.5
511.01	40.9721		510.03	3.53003		1530	124.5
512.01	40.9766		511.03	3.52997		1533	124.5
513.01	40.9815		512.03	3.5299		1536	124.5
514.01	40.9862		513.03	3.52967		1539	124.5
515.01	40.9893		514.03	3.52933		1542	124.5
516.01	40.992		515.03	3.52882		1545	124.4
517.01	40.9952		516.03	3.52869		1548	124.4
518.01	40.9983		517.03	3.52877		1551	124.4
519.01	41.0004		518.03	3.52895		1554	124.4
520.01	40.9995		519.03	3.52878		1557	124.4
521.01	40.988		520.03	3.52844		1560	124.5
522.01	40.9769		521.03	3.52787		1563	124.5
523.01	40.9781		522.03	3.52757		1566	124.5
524.01	40.9795		523.03	3.52732		1569	124.4
525.01	40.9798		524.032	3.52667		1572	124.4
526.01	40.9774		525.04	3.52691		1575	124.4
527.01	40.9779		526.04	3.52687		1578	124.4
528.01	40.9809		527.04	3.52645		1581	124.4
529.01	40.9847		528.04	3.52626		1584	124.4
530.01	40.9886		529.04	3.52607		1587	124.4
531.01	40.9886		530.04	3.52573		1590	124.4
532.01	40.9895		531.04	3.52547		1593	124.4
533.01	40.9914		532.04	3.52535		1596	124.4
534.01	40.9937		533.04	3.5253		1599	124.4
535.01	40.9959		534.04	3.52473		1602	124.4
536.01	40.9977		535.04	3.52446		1605	124.4
537.01	41.0004		536.04	3.52419		1608	124.4
538.01	41.0034		537.04	3.52398		1611	124.4
539.01	41.0052		538.04	3.52391		1614	124.4
540.01	41.0072		539.04	3.52353		1617	124.4
541.01	41.0097		540.04	3.52337		1620	124.4
542.01	41.0105		541.04	3.52326		1623	124.4
543.01	41.0099		542.04	3.52328		1626	124.4
544.01	41.0102		543.04	3.52324		1629	124.4
545.01	41.013		544.04	3.52316		1632	124.4
546.01	41.0163		545.04	3.52279		1635	124.4
547.01	41.0084		546.04	3.52266		1638	124.4
548.01	40.9983		547.04	3.52263		1641	124.4
549.01	40.9985		548.04	3.52256		1644	124.4
550.01	40.999		549.04	3.52249		1647	124.4
551.01	41.0005		550.04	3.52175		1650	124.3
552.01	41.0026					1653	124.3
553.01	41.0062					1656	124.3
554.01	41.0088					1659	124.3
555.01	41.011					1662	124.3
556.01	41.0136					1665	124.4
557.01	41.0169					1668	124.4
558.01	41.0204					1671	124.4
559.01	41.0229					1674	124.3
560.01	41.026					1677	124.3
561.01	41.0299					1680	124.3
562.01	41.0331					1683	124.3
563.01	41.037					1686	124.3
564.01	41.0401					1689	124.3
565.01	41.0424					1692	124.3
566.01	41.0442					1695	124.3
567.01	41.0457					1698	124.3
568.01	41.0473					1701	124.3
569.01	41.0486					1704	124.3
570.01	41.0489					1707	124.3
571.01	41.0486					1710	124.3
572.01	41.0486					1713	124.3
573.01	41.0397					1716	124.3
574.01	41.0297					1719	124.3
575.01	41.0297					1722	124.3
576.01	41.0298					1725	124.3
577.01	41.0306					1728	124.3
578.01	41.0321					1731	124.3
579.01	41.0345					1734	124.3
580.01	41.0375					1737	124.3
581.01	41.0412					1740	124.3
582.01	41.0443					1743	124.3
583.01	41.046					1746	124.3
584.01	41.0471					1749	124.3
585.01	41.0475					1752	124.2
586.01	41.0489					1755	124.2
587.01	41.0506					1758	124.2
588.01	41.0519					1761	124.2
589.01	41.0538					1764	124.2
590.01	41.0553					1767	124.2
591.01	41.0564					1770	124.2
592.01	41.0585					1773	124.2
593.01	41.0597					1776	124.2
594.01	41.0603					1779	124.2
595.01	41.0609					1782	124.2
596.01	41.0613					1785	124.2
597.01	41.0624					1788	124.2
598.01	41.0646					1791	124.2
599.01	41.0556					1794	124.2
600.01	41.0457					1797	124.2
601.01	41.0465					1800	124.2
602.01	41.0472					1803	124.2
603.01	41.0468					1806	124.2
604.01	41.0467					1809	124.2
605.01	41.0465					1812	124.2
606.01	41.0456					1815	124.2
607.01	41.0464					1818	124.2
608.01	41.0486					1821	124.2
609.01	41.0504					1824	124.2
610.01	41.0528					1827	124.2
611.01	41.0551					1830	124.1
612.01	41.058					1833	124.1
613.01	41.0609					1836	124.1
614.01	41.0632					1839	124.2
615.01	41.0636					1842	124.2
616.01	41.0636					1845	124.2
617.01	41.0645					1848	124.2
618.01	41.0663					1851	124.2
619.01	41.0679					1854	124.1
620.01	41.069					1857	124.1
621.01	41.0696					1860	124.1
622.01	41.0712					1863	124.1
623.01	41.0729					1866	124.1
624.01	41.0748					1869	124.1
625.01	41.0665					1872	124.1
626.01	41.0565					1875	124.1
627.01	41.0566					1878	124.1
628.01	41.0572					1881	124.1
629.01	41.058					1884	124.1
630.01	41.0595					1887	124.1
631.01	41.0609					1890	124.1
632.01	41.0609					1893	124.1
633.01	41.0586					1896	124.1
634.01	41.0583					1899	124.1
635.01	41.059					1902	124.1
636.01	41.0617					1905	124.1
637.01	41.0647					1908	124
638.01	41.0666					1911	124
639.01	41.0682					1914	124
640.011	41.0696					1917	124
641.02	41.0705					1920	124
642.02	41.072					1923	124
643.02	41.0712					1926	124
644.02	41.0696					1929	124
645.02	41.0691					1932	124
646.02	41.0702					1935	124
647.02	41.0717					1938	124
648.02	41.074					1941	124
649.02	41.0765					1944	124
650.02	41.0787					1947	124
651.02	41.07					1950	124
652.02	41.0606					1953	124
653.02	41.0603					1956	124
654.02	41.0603					1959	124
655.02	41.0612					1962	124
656.02	41.0623					1965	124
657.02	41.0628					1968	124
658.02	41.0628					1971	124
659.02	41.0616					1974	124
660.02	41.0622					1977	124
661.02	41.0634					1980	124
662.02	41.0644					1983	124
663.02	41.0655					1986	123.9
664.02	41.0647					1989	123.9
665.02	41.0618					1992	123.9
666.02	41.0615					1995	123.9
667.02	41.0636					1998	123.9
668.02	41.0667					2001	123.9
669.02	41.0697					2004	123.9
670.02	41.0715					2007	123.9
671.02	41.0737					2010	123.9
672.02	41.0753					2013	123.9
673.02	41.0769					2016	123.9
674.02	41.078					2019	123.9
675.02	41.0779					2022	123.9
676.02	41.078					2025	123.9
677.02	41.067					2028	123.9
678.02	41.0559					2031	123.9
679.02	41.0553					2034	123.9
680.02	41.0558					2037	123.9
681.02	41.0568					2040	123.9
682.02	41.0574					2043	123.9
683.02	41.0581					2046	123.9
684.02	41.0585					2049	123.9
685.02	41.0583					2052	123.9
686.02	41.0574					2055	123.9
687.02	41.0564					2058	123.9
688.02	41.0528					2061	123.9
689.02	41.0501					2064	123.8
690.02	41.0498					2067	123.8
691.02	41.0511					2070	123.8
692.02	41.0533					2073	123.8
693.02	41.0558					2076	123.8
694.02	41.0583					2079	123.8
695.02	41.0595					2082	123.8
696.02	41.0607					2085	123.8
697.02	41.0616					2088	123.8
698.02	41.0622					2091	123.8
699.02	41.063					2094	123.8
700.02	41.0631					2097	123.8
701.02	41.0632					2100	123.8
702.02	41.0634					2103	123.8
703.02	41.052					2106	123.8
704.02	41.0413					2109	123.8
705.02	41.0406					2112	123.8
706.02	41.0402					2115	123.7
707.02	41.0414					2118	123.7
708.02	41.042					2121	123.7
709.02	41.0434					2124	123.7
710.02	41.0461					2127	123.7
711.02	41.0493					2130	123.7
712.02	41.0507					2133	123.7
713.02	41.0513					2136	123.7
714.02	41.0496					2139	123.7
715.02	41.0478					2142	123.7
716.02	41.0452					2145	123.7
717.02	41.0422					2148	123.7
718.02	41.0403					2151	123.7
719.02	41.0395					2154	123.7
720.02	41.0391					2157	123.7
721.02	41.0392					2160	123.7
722.02	41.0392					2163	123.7
723.02	41.0406					2166	123.6
724.02	41.0415					2169	123.6
725.02	41.042					2172	123.6
726.02	41.0422					2175	123.6
727.02	41.0425					2178	123.6
728.02	41.0435					2181	123.6
729.02	41.0331					2184	123.6
730.02	41.0232					2187	123.6
731.02	41.0227					2190	123.6
732.02	41.0222					2193	123.6
733.02	41.0221					2196	123.6
734.02	41.0231					2199	123.6
735.02	41.0242					2202	123.6
736.02	41.0254					2205	123.6
737.02	41.0264					2208	123.6
738.02	41.0243					2211	123.6
739.02	41.0217					2214	123.6
740.02	41.0201					2217	123.6
741.02	41.0198					2220	123.5
742.02	41.0213					2223	123.5
743.02	41.0208					2226	123.5
744.02	41.0179					2229	123.5
745.02	41.0141					2232	123.5
746.02	41.0124					2235	123.5
747.02	41.0107					2238	123.5
748.02	41.0102					2241	123.5
749.02	41.0111					2244	123.5
750.02	41.0114					2247	123.5
751.02	41.0123					2250	123.5
752.02	41.0144					2253	123.5
753.02	41.0162					2256	123.5
754.02	41.0172					2259	123.5
755.02	41.0066					2262	123.5
756.02	40.9964					2265	123.5
757.02	40.996					2268	123.5
758.02	40.9948					2271	123.4
759.02	40.9946					2274	123.4
760.02	40.9936					2277	123.4
761.02	40.9933					2280	123.4
762.02	40.9934					2283	123.4
763.02	40.9941					2286	123.4
764.02	40.9952					2289	123.4
765.02	40.9952					2292	123.4
766.02	40.9959					2295	123.4
767.02	40.9974					2298	123.4
768.02	40.998					2301	123.4
769.02	40.9976					2304	123.4
770.02	40.9958					2307	123.4
771.02	40.9962					2310	123.4
772.02	40.9968					2313	123.4
773.02	40.998					2316	123.4
774.02	40.9988					2319	123.4
775.024	40.9996					2322	123.3
776.03	40.9986					2325	123.3
777.03	40.9962					2328	123.3
778.03	40.9951					2331	123.3
779.03	40.9949					2334	123.3
780.03	40.9958					2337	123.3
781.03	40.9858					2340	123.3
782.029	40.9767					2343	123.3
783.03	40.977					2346	123.3
784.03	40.9785					2349	123.3
785.03	40.9795					2352	123.3
786.03	40.9804					2355	123.3
787.03	40.9798					2358	123.3
788.029	40.9789					2361	123.3
789.03	40.9784					2364	123.3
790.03	40.9778					2367	123.3
791.03	40.9749					2370	123.3
792.03	40.9729					2373	123.3
793.03	40.9736					2376	123.2
794.03	40.9747					2379	123.2
795.03	40.9762					2382	123.2
796.03	40.9779					2385	123.2
797.029	40.9786					2388	123.3
798.03	40.9793					2391	123.3
799.03	40.9806					2394	123.3
800.03	40.9818					2397	123.3
801.03	40.9824					2400	123.2
802.03	40.9825					2403	123.2
803.029	40.9808					2406	123.2
804.03	40.9799					2409	123.2
805.03	40.9796					2412	123.2
806.03	40.9797					2415	123.2
807.03	40.9684					2418	123.2
808.03	40.9575					2421	123.2
809.03	40.9565					2424	123.2
810.03	40.9561					2427	123.2
811.03	40.9566					2430	123.2
812.029	40.9571					2433	123.2
813.03	40.9574					2436	123.2
814.03	40.9562					2439	123.2
815.03	40.9559					2442	123.2
816.03	40.9562					2445	123.2
817.03	40.9568					2448	123.2
818.029	40.9575					2451	123.1
819.03	40.9589					2454	123.1
820.03	40.9607					2457	123.1
821.03	40.9623					2460	123.1
822.03	40.9647					2463	123.1
823.03	40.9669					2466	123.1
824.03	40.9682					2469	123.1
825.03	40.9698					2472	123.1
826.03	40.9711					2475	123.1
827.029	40.9702					2478	123.1
828.03	40.9684					2481	123.1
829.03	40.9671					2484	123.1
830.03	40.9632					2487	123.1
831.03	40.96					2490	123.1
832.03	40.9601					2493	123.1
833.029	40.9495					2496	123.1
834.03	40.9406					2499	123.1
835.03	40.9402					2502	123.1
836.03	40.94					2505	123
837.03	40.9396					2508	123
838.03	40.9391					2511	123
839.03	40.9379					2514	123
840.03	40.9324					2517	123
841.03	40.9282					2520	123
842.029	40.9271					2523	123
843.03	40.9283					2526	123
844.03	40.9296					2529	123
845.03	40.9315					2532	123
846.03	40.9326					2535	123
847.03	40.9317					2538	123
848.029	40.9322					2541	123
849.03	40.9333					2544	123
850.03	40.9327					2547	123
851.03	40.93					2550	123
852.03	40.9262					2553	123
853.03	40.9255					2556	122.9
854.03	40.9276					2559	122.9
855.03	40.9276					2562	122.9
856.03	40.9265					2565	122.9
857.029	40.9256					2568	122.9
858.03	40.9235					2571	122.9
859.03	40.9105					2574	122.9
860.03	40.9004					2577	122.9
861.03	40.9001					2580	122.9
862.03	40.8996					2583	122.9
863.029	40.8993					2586	122.9
864.03	40.9008					2589	122.9
865.03	40.9008					2592	122.9
866.03	40.9015					2595	122.9
867.03	40.9026					2598	122.9
868.03	40.9048					2601	122.9
869.03	40.9051					2604	122.9
870.03	40.9044					2607	122.8
871.03	40.9044					2610	122.8
872.029	40.9042					2613	122.8
873.03	40.9041					2616	122.8
874.03	40.9041					2619	122.8
875.03	40.9044					2622	122.8
876.03	40.9049					2625	122.8
877.03	40.9054					2628	122.8
878.029	40.9062					2631	122.8
879.03	40.9075					2634	122.8
880.03	40.9083					2637	122.7
881.03	40.9092					2640	122.7
882.03	40.91					2643	122.7
883.03	40.9103					2646	122.7
884.03	40.9106					2649	122.8
885.03	40.8983					2652	122.8
886.03	40.8896					2655	122.7
887.029	40.8898					2658	122.7
888.03	40.8901					2661	122.7
889.03	40.8896					2664	122.7
890.03	40.8875					2667	122.7
891.03	40.8832					2670	122.7
892.03	40.8797					2673	122.7
893.029	40.8774					2676	122.7
894.03	40.8773					2679	122.7
895.03	40.8782					2682	122.7
896.03	40.8787					2685	122.7
897.03	40.8802					2688	122.7
898.03	40.8812					2691	122.7
899.03	40.8811					2694	122.7
900.03	40.8817					2697	122.7
901.03	40.8826					2700	122.7
902.029	40.8827					2703	122.7
903.03	40.8824					2706	122.7
904.03	40.8813					2709	122.7
905.03	40.88					2712	122.6
906.03	40.8788					2715	122.6
907.03	40.8784					2718	122.6
908.029	40.8777					2721	122.6
909.03	40.8754					2724	122.6
910.034	40.8717					2727	122.6
911.04	40.8573					2730	122.6
912.04	40.8472					2733	122.6
913.04	40.8461					2736	122.6
914.04	40.8447					2739	122.6
915.041	40.8448					2742	122.6
916.039	40.8435					2745	122.6
917.04	40.8428					2748	122.6
918.041	40.8423					2751	122.6
919.039	40.842					2754	122.6
920.04	40.8412					2757	122.6
921.04	40.8403					2760	122.6
922.04	40.8375					2763	122.5
923.04	40.8349					2766	122.5
924.041	40.8338					2769	122.5
925.039	40.8337					2772	122.5
926.04	40.8323					2775	122.5
927.04	40.8285					2778	122.5
928.04	40.824					2781	122.5
929.04	40.8213					2784	122.5
930.041	40.8193					2787	122.5
931.039	40.8177					2790	122.4
932.04	40.8174					2793	122.4
933.041	40.8167					2796	122.4
934.039	40.8165					2799	122.4
935.04	40.8164					2802	122.4
936.04	40.8148					2805	122.4
937.04	40.8007					2808	122.4
938.04	40.7906					2811	122.4
939.041	40.7895					2814	122.4
940.039	40.7883					2817	122.4
941.04	40.7874					2820	122.4
942.04	40.7869					2823	122.4
943.04	40.7869					2826	122.4
944.04	40.7868					2829	122.4
945.041	40.7867					2832	122.4
946.039	40.7868					2835	122.4
947.04	40.7872					2838	122.4
948.041	40.7873					2841	122.3
949.039	40.787					2844	122.3
950.04	40.7875					2847	122.3
951.04	40.788					2850	122.3
952.04	40.7876					2853	122.3
953.04	40.7869					2856	122.3
954.041	40.7867					2859	122.3
955.039	40.7861					2862	122.3
956.04	40.7837					2865	122.3
957.04	40.7816					2868	122.2
958.04	40.7805					2871	122.2
959.04	40.7791					2874	122.2
960.041	40.778					2877	122.2
961.039	40.7773					2880	122.2
962.04	40.7773					2883	122.2
963.041	40.7638					2886	122.2
964.039	40.7535					2889	122.2
965.04	40.7516					2892	122.2
966.04	40.7495					2895	122.2
967.04	40.7487					2898	122.2
968.04	40.7476					2901	122.2
969.041	40.7469					2904	122.2
970.039	40.7462					2907	122.2
971.04	40.7458					2910	122.2
972.04	40.7455					2913	122.2
973.04	40.7453					2916	122.2
974.04	40.7448					2919	122.1
975.041	40.7445					2922	122.1
976.039	40.7437					2925	122.1
977.04	40.7435					2928	122.1
978.041	40.7433					2931	122.1
979.039	40.7437					2934	122.1
980.04	40.7435					2937	122.1
981.04	40.7409					2940	122.1
982.04	40.7383					2943	122.1
983.04	40.7365					2946	122
984.041	40.7362					2949	122
985.039	40.7368					2952	122
986.04	40.7373					2955	122
987.04	40.7365					2958	122
988.04	40.7361					2961	122
989.04	40.7223					2964	122
990.041	40.7123					2967	122
991.039	40.7098					2970	122
992.04	40.7078					2973	122
993.041	40.7069					2976	122
994.039	40.7056					2979	122
995.04	40.7044					2982	122
996.04	40.7041					2985	122
997.04	40.7032					2988	122
998.04	40.7018					2991	122
999.041	40.699					2994	122
1000.04	40.6973					2997	121.9
1001.04	40.6968					3000	121.9
1002.04	40.6973					3003	121.9
1003.04	40.6982					3006	121.9
1004.04	40.6978					3009	121.9
1005.04	40.6968					3012	121.9
1006.04	40.6959					3015	121.9
1007.04	40.6927					3018	121.9
1008.04	40.6899					3021	121.9
1009.04	40.6888					3024	121.9
1010.04	40.6885					3027	121.9
1011.04	40.689					3030	121.9
1012.04	40.688					3033	121.9
1013.04	40.6873					3036	121.9
1014.04	40.6866					3039	121.9
1015.04	40.6725					3042	121.9
1016.04	40.6626					3045	121.9
1017.04	40.6597					3048	121.8
1018.04	40.6573					3051	121.8
1019.04	40.6556					3054	121.8
1020.04	40.6554					3057	121.8
1021.04	40.6551					3060	121.8
1022.04	40.6549					3063	121.8
1023.04	40.6551					3066	121.8
1024.04	40.6553					3069	121.8
1025.04	40.655					3072	121.8
1026.04	40.6538					3075	121.8
1027.04	40.6523					3078	121.8
1028.04	40.6505					3081	121.8
1029.04	40.6494					3084	121.8
1030.04	40.6478					3087	121.8
1031.04	40.6462					3090	121.8
1032.04	40.6454					3093	121.8
1033.04	40.6446					3096	121.8
1034.04	40.6437					3099	121.7
1035.04	40.6428					3102	121.7
1036.04	40.6421					3105	121.7
1037.04	40.6413					3108	121.7
1038.04	40.6403					3111	121.7
1039.04	40.6388					3114	121.7
1040.04	40.6382					3117	121.7
1041.04	40.6231					3120	121.7
1042.04	40.6138					3123	121.7
1043.04	40.6119					3126	121.6
1044.04	40.6092					3129	121.6
1045.04	40.6075					3132	121.6
1046.05	40.6059					3135	121.6
1047.05	40.6057					3138	121.6
1048.05	40.6044					3141	121.6
1049.05	40.6037					3144	121.6
1050.05	40.6029					3147	121.6
1051.05	40.6011					3150	121.6
1052.05	40.5989					3153	121.6
1053.05	40.5976					3156	121.6
1054.05	40.5953					3159	121.6
1055.05	40.5931					3162	121.6
1056.05	40.5912					3165	121.6
1057.05	40.5887					3168	121.6
1058.05	40.5849					3171	121.6
1059.05	40.5812					3174	121.5
1060.05	40.5773					3177	121.5
1061.05	40.5723					3180	121.5
1062.05	40.5691					3183	121.5
1063.05	40.5677					3186	121.5
1064.05	40.5674					3189	121.5
1065.05	40.5671					3192	121.5
1066.05	40.5663					3195	121.5
1067.05	40.5513					3198	121.5
1068.05	40.5408					3201	121.5
1069.05	40.5381					3204	121.4
1070.05	40.5343					3207	121.4
1071.05	40.5315					3210	121.4
1072.05	40.5295					3213	121.4
1073.05	40.5277					3216	121.4
1074.05	40.5257					3219	121.4
1075.05	40.5233					3222	121.4
1076.05	40.5215					3225	121.4
1077.05	40.5201					3228	121.4
1078.05	40.5189					3231	121.4
1079.05	40.5172					3234	121.4
1080.05	40.5165					3237	121.4
1081.05	40.5142					3240	121.4
1082.05	40.5118					3243	121.4
1083.05	40.5096					3246	121.4
1084.05	40.5084					3249	121.4
1085.05	40.5064					3252	121.4
1086.05	40.5054					3255	121.3
1087.05	40.5049					3258	121.3
1088.05	40.504					3261	121.3
1089.05	40.5033					3264	121.3
1090.05	40.5027					3267	121.3
1091.05	40.5008					3270	121.3
1092.05	40.498					3273	121.3
1093.05	40.4814					3276	121.3
1094.05	40.4711					3279	121.3
1095.05	40.468					3282	121.2
1096.05	40.4661					3285	121.2
1097.05	40.465					3288	121.2
1098.05	40.4649					3291	121.2
1099.05	40.4642					3294	121.2
1100.05	40.4635					3297	121.2
1101.05	40.4625					3300	121.2
1102.05	40.461					3303	121.2
1103.05	40.4589					3306	121.2
1104.05	40.4579					3309	121.2
1105.05	40.4574					3312	121.2
1106.05	40.4565					3315	121.2
1107.05	40.4549					3318	121.2
1108.05	40.4522					3321	121.2
1109.05	40.4497					3324	121.2
1110.05	40.448					3327	121.1
1111.05	40.4472					3330	121.1
1112.05	40.4461					3333	121.1
1113.05	40.445					3336	121.1
1114.05	40.4432					3339	121.1
1115.05	40.4423					3342	121.1
1116.05	40.4404					3345	121.1
1117.05	40.4379					3348	121.1
1118.05	40.436					3351	121.1
1119.05	40.4201					3354	121.1
1120.05	40.4094					3357	121.1
1121.05	40.4056					3360	121
1122.05	40.4026					3363	121
1123.05	40.3997					3366	121
1124.05	40.3978					3369	121
1125.05	40.3953					3372	121
1126.05	40.3921					3375	121
1127.05	40.3886					3378	121
1128.05	40.3868					3381	121
1129.05	40.3851					3384	121
1130.05	40.3841					3387	121
1131.05	40.3821					3390	121
1132.05	40.3799					3393	121
1133.05	40.3784					3396	121
1134.05	40.3768					3399	121
1135.05	40.3741					3402	121
1136.05	40.3712					3405	121
1137.05	40.3691					3408	121
1138.05	40.3678					3411	120.9
1139.05	40.3664					3414	120.9
1140.05	40.3645					3417	120.9
1141.05	40.3628					3420	120.9
1142.05	40.3615					3423	120.9
1143.05	40.3603					3426	120.9
1144.05	40.3591					3429	120.9
1145.05	40.3426					3432	120.9
1146.05	40.3329					3435	120.9
1147.05	40.3288					3438	120.8
1148.05	40.3262					3441	120.8
1149.05	40.3238					3444	120.8
1150.05	40.3218					3447	120.8
1151.05	40.3202					3450	120.8
1152.05	40.3197					3453	120.8
1153.05	40.3186					3456	120.8
1154.05	40.3177					3459	120.8
1155.05	40.3156					3462	120.8
1156.05	40.3132					3465	120.7
1157.05	40.3102					3468	120.7
1158.05	40.3069					3471	120.7
1159.05	40.3041					3474	120.7
1160.05	40.3026					3477	120.7
1161.05	40.2999					3480	120.7
1162.05	40.2984					3483	120.7
1163.05	40.2969					3486	120.7
1164.05	40.2948					3489	120.7
1165.05	40.2935					3492	120.7
1166.05	40.2917					3495	120.7
1167.05	40.2901					3498	120.7
1168.05	40.2883					3501	120.7
1169.05	40.2865					3504	120.7
1170.05	40.2843					3507	120.7
1171.05	40.2673					3510	120.6
1172.05	40.2568					3513	120.6
1173.05	40.2525					3516	120.6
1174.05	40.2492					3519	120.6
1175.05	40.2462					3522	120.6
1176.05	40.2437					3525	120.6
1177.05	40.2416					3528	120.6
1178.05	40.2389					3531	120.6
1179.05	40.2367					3534	120.6
1180.06	40.2348					3537	120.6
1181.06	40.2332					3540	120.6
1182.06	40.2317					3543	120.5
1183.06	40.2299					3546	120.5
1184.06	40.2271					3549	120.5
1185.06	40.2211					3552	120.5
1186.06	40.2161					3555	120.5
1187.06	40.2125					3558	120.5
1188.06	40.2092					3561	120.5
1189.06	40.2059					3564	120.5
1190.06	40.2029					3567	120.5
1191.06	40.2012					3570	120.4
1192.06	40.2					3573	120.4
1193.06	40.1985					3576	120.4
1194.06	40.1974					3579	120.4
1195.06	40.1946					3582	120.4
1196.06	40.1907					3585	120.4
1197.06	40.1713					3588	120.4
1198.06	40.1592					3591	120.4
1199.06	40.1538					3594	120.4
1200.06	40.1492					3597	120.4
1201.06	40.1466					3600	120.4
1202.06	40.1447					3603	120.4
1203.06	40.1431					3606	120.4
1204.06	40.1422					3609	120.4
1205.06	40.1405					3612	120.4
1206.06	40.1389					3615	120.4
1207.06	40.1373					3618	120.3
1208.06	40.1353					3621	120.3
1209.06	40.1331					3624	120.3
1210.06	40.1311					3627	120.3
1211.06	40.1288					3630	120.3
1212.06	40.1266					3633	120.3
1213.06	40.1249					3636	120.3
1214.06	40.1238					3639	120.3
1215.06	40.1218					3642	120.3
1216.06	40.119					3645	120.2
1217.06	40.1169					3648	120.2
1218.06	40.1158					3651	120.2
1219.06	40.1137					3654	120.2
1220.06	40.1123					3657	120.2
1221.06	40.111					3660	120.2
1222.06	40.1097					3663	120.2
1223.06	40.0936					3666	120.2
1224.06	40.0843					3669	120.2
1225.06	40.0811					3672	120.2
1226.06	40.0785					3675	120.2
1227.06	40.0755					3678	120.2
1228.06	40.0727					3681	120.2
1229.06	40.0697					3684	120.2
1230.06	40.0666					3687	120.1
1231.06	40.0641					3690	120.1
1232.06	40.0613					3693	120.1
1233.06	40.0585					3696	120.1
1234.06	40.0562					3699	120.1
1235.06	40.055					3702	120.1
1236.06	40.0524					3705	120.1
1237.06	40.0503					3708	120.1
1238.06	40.0486					3711	120.1
1239.06	40.047					3714	120.1
1240.06	40.0445					3717	120.1
1241.06	40.0418					3720	120.1
1242.06	40.0402					3723	120
1243.06	40.0378					3726	120
1244.06	40.0354					3729	120
1245.06	40.0323					3732	120
1246.06	40.0292					3735	120
1247.06	40.0269					3738	120
1248.06	40.0252					3741	120
1249.06	40.0084					3744	120
1250.06	39.9989					3747	120
1251.06	39.9947					3750	120
1252.06	39.9902					3753	119.9
1253.06	39.9874					3756	119.9
1254.06	39.9862					3759	119.9
1255.06	39.9841					3762	119.9
1256.06	39.9793					3765	119.9
1257.06	39.973					3768	119.9
1258.06	39.9689					3771	119.9
1259.06	39.9651					3774	119.9
1260.06	39.9611					3777	119.9
1261.06	39.9593					3780	119.9
1262.06	39.9579					3783	119.9
1263.06	39.9576					3786	119.9
1264.06	39.9563					3789	119.9
1265.06	39.9548					3792	119.9
1266.06	39.9533					3795	119.9
1267.06	39.9521					3798	119.9
1268.06	39.9504					3801	119.8
1269.06	39.9484					3804	119.8
1270.06	39.9463					3807	119.8
1271.06	39.9439					3810	119.8
1272.06	39.9391					3813	119.8
1273.06	39.9341					3816	119.8
1274.06	39.931					3819	119.8
1275.06	39.9134					3822	119.8
1276.06	39.905					3825	119.8
1277.06	39.9					3828	119.7
1278.06	39.8953					3831	119.7
1279.06	39.8918					3834	119.7
1280.06	39.889					3837	119.7
1281.06	39.8861					3840	119.7
1282.06	39.8833					3843	119.7
1283.06	39.8805					3846	119.7
1284.06	39.8784					3849	119.7
1285.06	39.8762					3852	119.7
1286.06	39.8752					3855	119.7
1287.06	39.8736					3858	119.7
1288.06	39.8717					3861	119.7
1289.06	39.8694					3864	119.7
1290.06	39.8684					3867	119.7
1291.06	39.8671					3870	119.7
1292.06	39.8649					3873	119.7
1293.06	39.8622					3876	119.7
1294.06	39.8591					3879	119.6
1295.06	39.8558					3882	119.6
1296.06	39.8527					3885	119.6
1297.06	39.8513					3888	119.6
1298.06	39.8502					3891	119.6
1299.06	39.8491					3894	119.6
1300.06	39.8481					3897	119.6
1301.06	39.8316					3900	119.6
1302.06	39.8229					3903	119.6
1303.06	39.8191					3906	119.5
1304.06	39.815					3909	119.5
1305.06	39.8113					3912	119.5
1306.06	39.8088					3915	119.5
1307.06	39.8072					3918	119.5
1308.06	39.8054					3921	119.5
1309.06	39.8035					3924	119.5
1310.06	39.8019					3927	119.5
1311.06	39.7999					3930	119.5
1312.06	39.7979					3933	119.4
1313.06	39.7956					3936	119.4
1314.06	39.7937					3939	119.4
1315.07	39.7912					3942	119.4
1316.07	39.7889					3945	119.4
1317.07	39.7883					3948	119.4
1318.07	39.7869					3951	119.4
1319.07	39.7843					3954	119.4
1320.07	39.7817					3957	119.4
1321.07	39.7801					3960	119.4
1322.07	39.7781					3963	119.4
1323.07	39.7768					3966	119.4
1324.07	39.7756					3969	119.4
1325.07	39.7711					3972	119.4
1326.07	39.7641					3975	119.4
1327.07	39.7443					3978	119.3
1328.07	39.7346					3981	119.3
1329.07	39.7314					3984	119.3
1330.07	39.7261					3987	119.3
1331.07	39.7217					3990	119.3
1332.07	39.7193					3993	119.3
1333.07	39.7187					3996	119.3
1334.07	39.7188					3999	119.3
1335.07	39.7174					4002	119.3
1336.07	39.7166					4005	119.3
1337.07	39.7167					4008	119.2
1338.07	39.7164					4011	119.2
1339.07	39.7164					4014	119.2
1340.07	39.7153					4017	119.2
1341.07	39.7133					4020	119.2
1342.07	39.7097					4023	119.2
1343.07	39.7062					4026	119.2
1344.07	39.7043					4029	119.2
1345.07	39.7028					4032	119.2
1346.07	39.7006					4035	119.1
1347.07	39.6978					4038	119.1
1348.07	39.6948					4041	119.1
1349.07	39.6921					4044	119.1
1350.07	39.6893					4047	119.1
1351.07	39.6854					4050	119.1
1352.07	39.6823					4053	119.1
1353.07	39.6643					4056	119.1
1354.07	39.6565					4059	119.1
1355.07	39.6539					4062	119.1
1356.07	39.6508					4065	119.1
1357.07	39.6483					4068	119.1
1358.07	39.646					4071	119.1
1359.07	39.6435					4074	119.1
1360.07	39.6418					4077	119.1
1361.07	39.6398					4080	119.1
1362.07	39.6364					4083	119.1
1363.07	39.6335					4086	119
1364.07	39.6309					4089	119
1365.07	39.6294					4092	119
1366.07	39.6278					4095	119
1367.07	39.6266					4098	119
1368.07	39.6252					4101	119
1369.07	39.6239					4104	119
1370.07	39.6214					4107	119
1371.07	39.6166					4110	119
1372.07	39.6138					4113	118.9
1373.07	39.6123					4116	118.9
1374.07	39.6106					4119	118.9
1375.07	39.607					4122	118.9
1376.07	39.6027					4125	118.9
1377.07	39.5975					4128	118.9
1378.07	39.5931					4131	118.9
1379.07	39.5745					4134	118.9
1380.07	39.566					4137	118.9
1381.07	39.5639					4140	118.8
1382.07	39.5634					4143	118.8
1383.07	39.5629					4146	118.8
1384.07	39.5622					4149	118.8
1385.02	39.5618					4152	118.8
1385.97	39.5601					4155	118.8
1386.97	39.5579					4158	118.8
1387.97	39.5561					4161	118.8
1388.97	39.5543					4164	118.8
1389.97	39.5523					4167	118.8
1390.97	39.5504					4170	118.8
1391.97	39.5486					4173	118.8
1392.97	39.5464					4176	118.8
1393.97	39.5447					4179	118.8
1394.97	39.5425					4182	118.8
1395.97	39.5397					4185	118.8
1396.97	39.5371					4188	118.7
1397.97	39.5361					4191	118.7
1398.97	39.5361					4194	118.7
1399.97	39.536					4197	118.7
1400.97	39.5346					4200	118.7
1401.97	39.5324					4203	118.7
1402.97	39.5308					4206	118.7
1403.97	39.5295					4209	118.7
1404.97	39.5136					4212	118.7
1405.97	39.5046					4215	118.6
1406.97	39.5018					4218	118.6
1407.97	39.498					4221	118.6
1408.97	39.4949					4224	118.6
1409.97	39.4923					4227	118.6
1410.97	39.4899					4230	118.6
1411.97	39.4874					4233	118.6
1412.97	39.4851					4236	118.6
1413.97	39.4831					4239	118.6
1414.97	39.4798					4242	118.6
1415.97	39.4757					4245	118.5
1416.97	39.4721					4248	118.5
1417.97	39.4697					4251	118.5
1418.97	39.4683					4254	118.5
1419.97	39.4661					4257	118.5
1420.97	39.4646					4260	118.5
1421.97	39.4633					4263	118.5
1422.97	39.4616					4266	118.5
1423.97	39.4596					4269	118.5
1424.97	39.4578					4272	118.5
1425.97	39.456					4275	118.5
1426.97	39.4542					4278	118.5
1427.97	39.4525					4281	118.5
1428.97	39.4509					4284	118.5
1429.97	39.4493					4287	118.5
1430.97	39.4334					4290	118.5
1431.97	39.4243					4293	118.4
1432.97	39.4223					4296	118.4
1433.97	39.4203					4299	118.4
1434.97	39.4188					4302	118.4
1435.97	39.417					4305	118.4
1436.97	39.4153					4308	118.4
1437.97	39.4134					4311	118.4
1438.97	39.4104					4314	118.4
1439.97	39.4087					4317	118.4
1440.97	39.406					4320	118.3
1441.97	39.4042					4323	118.3
1442.97	39.4045					4326	118.3
1443.97	39.405					4329	118.3
1444.97	39.4055					4332	118.3
1445.97	39.4057					4335	118.3
1446.97	39.4055					4338	118.3
1447.97	39.4044					4341	118.3
1448.97	39.4026					4344	118.3
1449.97	39.4004					4347	118.3
1450.98	39.3984					4350	118.3
1451.98	39.3972					4353	118.3
1452.98	39.3955					4356	118.3
1453.98	39.3949					4359	118.3
1454.98	39.3934					4362	118.2
1455.98	39.3921					4365	118.2
1456.98	39.3759					4368	118.2
1457.98	39.3678					4371	118.2
1458.98	39.3654					4374	118.2
1459.98	39.3632					4377	118.2
1460.98	39.3611					4380	118.2
1461.98	39.3591					4383	118.2
1462.98	39.3574					4386	118.2
1463.98	39.3565					4389	118.2
1464.98	39.3544					4392	118.2
1465.98	39.351					4395	118.2
1466.98	39.3487					4398	118.1
1467.98	39.3469					4401	118.1
1468.98	39.3453					4404	118.1
1469.98	39.3425					4407	118.1
1470.98	39.341					4410	118.1
1471.98	39.3404					4413	118.1
1472.98	39.3392					4416	118.1
1473.98	39.337					4419	118.1
1474.98	39.3334					4422	118.1
1475.98	39.3289					4425	118.1
1476.98	39.3263					4428	118.1
1477.98	39.3243					4431	118.1
1478.98	39.3227					4434	118.1
1479.98	39.3213					4437	118.1
1480.98	39.3187					4440	118.1
1481.98	39.3147					4443	118.1
1482.98	39.2976					4446	118
1483.98	39.2889					4449	118
1484.98	39.2862					4452	118
1485.98	39.2848					4455	118
1486.98	39.284					4458	118
1487.98	39.2832					4461	118
1488.98	39.2824					4464	118
1489.98	39.2828					4467	118
1490.98	39.2818					4470	118
1491.98	39.2801					4473	118
1492.98	39.2792					4476	117.9
1493.98	39.2782					4479	117.9
1494.98	39.2773					4482	117.9
1495.98	39.276					4485	117.9
1496.98	39.2737					4488	117.9
1497.98	39.2712					4491	117.9
1498.98	39.2672					4494	117.9
1499.98	39.2644					4497	117.9
1500.98	39.2632					4500	117.9
1501.98	39.2625					4503	117.8
1502.98	39.2609					4506	117.8
1503.98	39.2592					4509	117.8
1504.98	39.257					4512	117.8
1505.98	39.2552					4515	117.8
1506.98	39.2524					4518	117.8
1507.98	39.2508					4521	117.8
1508.98	39.2357					4524	117.8
1509.98	39.2284					4527	117.8
1510.98	39.226					4530	117.8
1511.98	39.2235					4533	117.8
1512.98	39.2222					4536	117.8
1513.98	39.2211					4539	117.8
1514.98	39.2199					4542	117.8
1515.98	39.2184					4545	117.8
1516.98	39.2167					4548	117.7
1517.98	39.2148					4551	117.7
1518.98	39.2126					4554	117.7
1519.98	39.2086					4557	117.7
1520.98	39.2062					4560	117.7
1521.98	39.2043					4563	117.7
1522.98	39.2022					4566	117.7
1523.98	39.2019					4569	117.7
1524.98	39.2017					4572	117.7
1525.98	39.2007					4575	117.7
1526.98	39.1999					4578	117.6
1527.98	39.1978					4581	117.6
1528.98	39.1954					4584	117.6
1529.98	39.1927					4587	117.6
1530.98	39.1901					4590	117.6
1531.98	39.1878					4593	117.6
1532.98	39.1855					4596	117.6
1533.98	39.1824					4599	117.6
1534.98	39.1646					4602	117.6
1535.98	39.155					4605	117.6
1536.98	39.1519					4608	117.6
1537.98	39.1497					4611	117.6
1538.98	39.1484					4614	117.6
1539.98	39.1478					4617	117.6
1540.98	39.1454					4620	117.5
1541.98	39.1442					4623	117.5
1542.98	39.1433					4626	117.5
1543.98	39.1432					4629	117.5
1544.98	39.1431					4632	117.5
1545.98	39.1429					4635	117.5
1546.98	39.1428					4638	117.5
1547.98	39.1423					4641	117.5
1548.98	39.1408					4644	117.5
1549.98	39.1378					4647	117.5
1550.98	39.1337					4650	117.5
1551.98	39.1305					4653	117.5
1552.98	39.1287					4656	117.4
1553.98	39.1275					4659	117.4
1554.98	39.1266					4662	117.4
1555.98	39.1252					4665	117.4
1556.98	39.1234					4668	117.4
1557.98	39.1224					4671	117.4
1558.98	39.1214					4674	117.4
1559.98	39.1198					4677	117.4
1560.98	39.1028					4680	117.4
1561.98	39.0947					4683	117.4
1562.98	39.0921					4686	117.4
1563.98	39.0883					4689	117.4
1564.98	39.0841					4692	117.4
1565.98	39.0821					4695	117.4
1566.98	39.0812					4698	117.3
1567.98	39.08					4701	117.3
1568.98	39.0788					4704	117.3
1569.98	39.0777					4707	117.3
1570.98	39.0767					4710	117.3
1571.98	39.0759					4713	117.3
1572.98	39.0747					4716	117.3
1573.98	39.0733					4719	117.3
1574.98	39.0725					4722	117.3
1575.98	39.0718					4725	117.3
1576.98	39.0708					4728	117.3
1577.98	39.0683					4731	117.3
1578.98	39.0666					4734	117.2
1579.98	39.0647					4737	117.2
1580.98	39.0646					4740	117.2
1581.98	39.064					4743	117.2
1582.98	39.06					4746	117.2
1583.98	39.056					4749	117.2
1584.98	39.0504					4752	117.2
1585.99	39.0454					4755	117.2
1586.99	39.026					4758	117.2
1587.99	39.0176					4761	117.2
1588.99	39.0152					4764	117.2
1589.99	39.0131					4767	117.1
1590.99	39.0116					4770	117.1
1591.99	39.011					4773	117.1
1592.99	39.0109					4776	117.1
1593.99	39.0103					4779	117.1
1594.99	39.0096					4782	117.1
1595.99	39.0089					4785	117.1
1596.99	39.0078					4788	117.1
1597.99	39.0073					4791	117.1
1598.99	39.0067					4794	117.1
1599.99	39.0042					4797	117.1
1600.99	39.0021					4800	117.1
1601.99	39.0017					4803	117.1
1602.99	39					4806	117.1
1603.99	38.9989					4809	117.1
1604.99	38.998					4812	117
1605.99	38.9964					4815	117
1606.99	38.9955					4818	117
1607.99	38.9916					4821	117
1608.99	38.9894					4824	117
1609.99	38.9885					4827	117
1610.99	38.9877					4830	117
1611.99	38.9865					4833	117
1612.99	38.9693					4836	117
1613.99	38.9608					4839	117
1614.99	38.9578					4842	117
1615.99	38.9553					4845	117
1616.99	38.9531					4848	117
1617.99	38.9509					4851	117
1618.99	38.9499					4854	116.9
1619.99	38.9474					4857	116.9
1620.99	38.9466					4860	116.9
1621.99	38.9458					4863	116.9
1622.99	38.9449					4866	116.9
1623.99	38.9438					4869	116.9
1624.99	38.942					4872	116.9
1625.99	38.9401					4875	116.9
1626.99	38.9387					4878	116.9
1627.99	38.9382					4881	116.9
1628.99	38.9357					4884	116.9
1629.99	38.9326					4887	116.9
1630.99	38.9308					4890	116.8
1631.99	38.929					4893	116.8
1632.99	38.9275					4896	116.8
1633.99	38.9262					4899	116.8
1634.99	38.9238					4902	116.8
1635.99	38.9216					4905	116.8
1636.99	38.9195					4908	116.8
1637.99	38.9165					4911	116.8
1638.99	38.8986					4914	116.8
1639.99	38.8903					4917	116.8
1640.99	38.8864					4920	116.7
1641.99	38.8818					4923	116.7
1642.99	38.8782					4926	116.7
1643.99	38.8767					4929	116.7
1644.99	38.8756					4932	116.7
1645.99	38.8751					4935	116.7
1646.99	38.8745					4938	116.7
1647.99	38.8737					4941	116.7
1648.99	38.8725					4944	116.7
1649.99	38.8703					4947	116.7
1650.99	38.8637					4950	116.7
1651.99	38.8585					4953	116.7
1652.99	38.8555					4956	116.7
1653.99	38.8546					4959	116.7
1654.99	38.8543					4962	116.7
1655.99	38.8541					4965	116.7
1656.99	38.8519					4968	116.6
1657.99	38.8494					4971	116.6
1658.99	38.8467					4974	116.6
1659.99	38.8446					4977	116.6
1660.99	38.842					4980	116.6
1661.99	38.8396					4983	116.6
1662.99	38.8381					4986	116.6
1663.99	38.8348					4989	116.6
1664.99	38.816					4992	116.6
1665.99	38.8075					4995	116.6
1666.99	38.803					4998	116.6
1667.99	38.7999					5001	116.6
1668.99	38.7962					5004	116.6
1669.99	38.7925					5007	116.5
1670.99	38.7895					5010	116.5
1671.99	38.7876					5013	116.5
1672.99	38.7861					5016	116.5
1673.99	38.7853					5019	116.5
1674.99	38.7846					5022	116.5
1675.99	38.7833					5025	116.5
1676.99	38.7825					5028	116.5
1677.99	38.7815					5031	116.5
1678.99	38.78					5034	116.5
1679.99	38.7785					5037	116.5
1680.99	38.7763					5040	116.5
1681.99	38.7741					5043	116.5
1682.99	38.7724					5046	116.4
1683.99	38.7703					5049	116.4
1684.99	38.7686					5052	116.4
1685.99	38.7683					5055	116.4
1686.99	38.7682					5058	116.4
1687.99	38.7672					5061	116.4
1688.99	38.765					5064	116.4
1689.99	38.7619					5067	116.4
1690.99	38.7429					5070	116.4
1691.99	38.7342					5073	116.4
1692.99	38.7315					5076	116.4
1693.99	38.7291					5079	116.4
1694.99	38.7273					5082	116.4
1695.99	38.7255					5085	116.4
1696.99	38.7236					5088	116.4
1697.99	38.7188					5091	116.4
1698.99	38.7133					5094	116.4
1699.99	38.7081					5097	116.3
1700.99	38.7059					5100	116.3
1701.99	38.7063					5103	116.3
1702.99	38.7071					5106	116.3
1703.99	38.7075					5109	116.3
1704.99	38.7072					5112	116.3
1705.99	38.7059					5115	116.3
1706.99	38.7031					5118	116.3
1707.99	38.7009					5121	116.3
1708.99	38.6989					5124	116.3
1709.99	38.6967					5127	116.2
1710.99	38.6938					5130	116.2
1711.99	38.6916					5133	116.2
1712.99	38.6898					5136	116.2
1713.99	38.6851					5139	116.2
1714.99	38.6792					5142	116.2
1715.99	38.6735					5145	116.2
1716.99	38.6528					5148	116.2
1717.99	38.6439					5151	116.2
1718.99	38.6412					5154	116.2
1719.99	38.6396					5157	116.2
1721	38.6383					5160	116.2
1722	38.6374					5163	116.2
1723	38.637					5166	116.2
1724	38.6363					5169	116.2
1725	38.6351					5172	116.2
1726	38.6338					5175	116.1
1727	38.6322					5178	116.1
1728	38.6304					5181	116.1
1729	38.6292					5184	116.1
1730	38.628					5187	116.1
1731	38.6263					5190	116.1
1732	38.6244					5193	116.1
1733	38.6225					5196	116.1
1734	38.621					5199	116.1
1735	38.6186					5202	116.1
1736	38.6174					5205	116.1
1737	38.6159					5208	116.1
1738	38.6127					5211	116.1
1739	38.6107					5214	116.1
1740	38.61					5217	116
1741	38.6083					5220	116
1742	38.6046					5223	116
1743	38.5851					5226	116
1744	38.5774					5229	116
1745	38.5733					5232	116
1746	38.5708					5235	116
1747	38.5689					5238	116
1748	38.5678					5241	116
1749	38.567					5244	116
1750	38.566					5247	116
1751	38.5635					5250	116
1752	38.5583					5253	115.9
1753	38.5554					5256	115.9
1754	38.5539					5259	115.9
1755	38.5528					5262	115.9
1756	38.5515					5265	115.9
1757	38.5507					5268	115.9
1758	38.5491					5271	115.9
1759	38.5473					5274	115.9
1760	38.5449					5277	115.9
1761	38.542					5280	115.9
1762	38.5399					5283	115.9
1763	38.5388					5286	115.9
1764	38.5383					5289	115.9
1765	38.5388					5292	115.9
1766	38.5382					5295	115.9
1767	38.5373					5298	115.9
1768	38.5356					5301	115.8
1769	38.5182					5304	115.8
1770	38.5114					5307	115.8
1771	38.5078					5310	115.8
1772	38.503					5313	115.8
1773	38.499					5316	115.8
1774	38.4952					5319	115.8
1775	38.4892					5322	115.8
1776	38.4832					5325	115.8
1777	38.4792					5328	115.8
1778	38.4768					5331	115.7
1779	38.4752					5334	115.7
1780	38.4738					5337	115.7
1781	38.4724					5340	115.7
1782	38.468					5343	115.7
1783	38.4642					5346	115.7
1784	38.4628					5349	115.7
1785	38.4621					5352	115.7
1786	38.4621					5355	115.7
1787	38.4621					5358	115.7
1788	38.4609					5361	115.7
1789	38.4585					5364	115.7
1790	38.456					5367	115.7
1791	38.4542					5370	115.7
1792	38.4515					5373	115.7
1793	38.4466					5376	115.7
1794	38.4402					5379	115.7
1795	38.4208					5382	115.6
1796	38.4134					5385	115.6
1797	38.4103					5388	115.6
1798	38.408					5391	115.6
1799	38.4074					5394	115.6
1800	38.407					5397	115.6
1801	38.4063					5400	115.6
1802	38.4038					5403	115.6
1803	38.4002					5406	115.6
1804	38.3979					5409	115.6
1805	38.3964					5412	115.5
1806	38.3952					5415	115.5
1807	38.3938					5418	115.5
1808	38.391					5421	115.5
1809	38.389					5424	115.5
1810	38.3866					5427	115.5
1811	38.3847					5430	115.5
1812	38.3827					5433	115.5
1813	38.3811					5436	115.5
1814	38.3798					5439	115.5
1815	38.3781					5442	115.5
1816	38.3756					5445	115.5
1817	38.3715					5448	115.5
1818	38.3685					5451	115.5
1819	38.3659					5454	115.5
1820	38.3625					5457	115.5
1821	38.3455					5460	115.4
1822	38.3401					5463	115.4
1823	38.338					5466	115.4
1824	38.3353					5469	115.4
1825	38.3331					5472	115.4
1826	38.3308					5475	115.4
1827	38.3277					5478	115.4
1828	38.3254					5481	115.4
1829	38.3236					5484	115.4
1830	38.3221					5487	115.4
1831	38.3221					5490	115.4
1832	38.321					5493	115.4
1833	38.3197					5496	115.4
1834	38.3165					5499	115.4
1835	38.3134					5502	115.4
1836	38.3111					5505	115.4
1837	38.309					5508	115.4
1838	38.3085					5511	115.3
1839	38.3071					5514	115.3
1840	38.3056					5517	115.3
1841	38.3036					5520	115.3
1842	38.3009					5523	115.3
1843	38.2971					5526	115.3
1844	38.2919					5529	115.3
1845	38.2881					5532	115.3
1846	38.2849					5535	115.3
1847	38.2672					5538	115.3
1848	38.2606					5541	115.2
1849	38.2575					5544	115.2
1850	38.2547					5547	115.2
1851	38.2522					5550	115.3
1852	38.2498					5553	115.2
1853	38.2466					5556	115.2
1854	38.2431					5559	115.2
1855.01	38.241					5562	115.2
1856.01	38.2393					5565	115.2
1857.01	38.2379					5568	115.2
1858.01	38.2366					5571	115.2
1859.01	38.2347					5574	115.2
1860.01	38.2328					5577	115.2
1861.01	38.2307					5580	115.2
1862.01	38.2283					5583	115.2
1863.01	38.2262					5586	115.2
1864.01	38.2229					5589	115.2
1865.01	38.2192					5592	115.1
1866.01	38.2148					5595	115.1
1867.01	38.2065					5598	115.1
1868.01	38.1999					5601	115.1
1869.01	38.1949					5604	115.1
1870.01	38.1907					5607	115.1
1871.01	38.1875					5610	115.1
1872.01	38.1848					5613	115.1
1873.01	38.1679					5616	115.1
1874.01	38.1626					5619	115.1
1875.01	38.1605					5622	115.1
1876.01	38.159					5625	115.1
1877.01	38.1572					5628	115.1
1878.01	38.1545					5631	115.1
1879.01	38.1507					5634	115.1
1880.01	38.147					5637	115.1
1881.01	38.1437					5640	115.1
1882.01	38.1379					5643	115
1883.01	38.1313					5646	115
1884.01	38.1276					5649	115
1885.01	38.1254					5652	115
1886.01	38.1236					5655	115
1887.01	38.1221					5658	115
1888.01	38.1211					5661	115
1889.01	38.1204					5664	115
1890.01	38.1194					5667	115
1891.01	38.1176					5670	114.9
1892.01	38.1152					5673	114.9
1893.01	38.1094					5676	114.9
1894.01	38.1014					5679	114.9
1895.01	38.0961					5682	114.9
1896.01	38.0924					5685	114.9
1897.01	38.0902					5688	114.9
1898.01	38.0855					5691	114.9
1899.01	38.0668					5694	114.9
1900.01	38.0606					5697	114.9
1901.01	38.0587					5700	114.9
1902.01	38.057					5703	114.9
1903.01	38.0543					5706	114.9
1904.01	38.0499					5709	114.9
1905.01	38.0461					5712	114.9
1906.01	38.0431					5715	114.9
1907.01	38.0405					5718	114.9
1908.01	38.039					5721	114.8
1909.01	38.0371					5724	114.8
1910.01	38.0329					5727	114.8
1911.01	38.0293					5730	114.8
1912.01	38.0254					5733	114.8
1913.01	38.0226					5736	114.8
1914.01	38.0205					5739	114.8
1915.01	38.0183					5742	114.8
1916.01	38.0174					5745	114.8
1917.01	38.0166					5748	114.7
1918.01	38.0156					5751	114.7
1919.01	38.0127					5754	114.7
1920.01	38.0094					5757	114.7
1921.01	38.0057					5760	114.7
1922.01	38.0031					5763	114.7
1923.01	38.0011					5766	114.7
1924.01	37.9974					5769	114.7
1925.01	37.9771					5772	114.7
1926.01	37.9701					5775	114.7
1927.01	37.968					5778	114.7
1928.01	37.9661					5781	114.7
1929.01	37.9652					5784	114.7
1930.01	37.9629					5787	114.7
1931.01	37.9586					5790	114.7
1932.01	37.9556					5793	114.7
1933.01	37.954					5796	114.6
1934.01	37.9525					5799	114.6
1935.01	37.9507					5802	114.6
1936.01	37.949					5805	114.6
1937.01	37.9472					5808	114.6
1938.01	37.9457					5811	114.6
1939.01	37.9438					5814	114.6
1940.01	37.9421					5817	114.6
1941.01	37.9403					5820	114.6
1942.01	37.9401					5823	114.6
1943.01	37.94					5826	114.5
1944.01	37.9394					5829	114.5
1945.01	37.937					5832	114.5
1946.01	37.932					5835	114.5
1947.01	37.9264					5838	114.5
1948.01	37.92					5841	114.5
1949.01	37.9156					5844	114.5
1950.01	37.9119					5847	114.5
1951.01	37.8947					5850	114.5
1952.01	37.8899					5853	114.5
1953.01	37.8879					5856	114.5
1954.01	37.8849					5859	114.5
1955.01	37.88					5862	114.5
1956.01	37.8734					5865	114.5
1957.01	37.8653					5868	114.5
1958.01	37.8608					5871	114.5
1959.01	37.8592					5874	114.5
1960.01	37.8594					5877	114.4
1961.01	37.8606					5880	114.4
1962.01	37.8613					5883	114.4
1963.01	37.8606					5886	114.4
1964.01	37.8592					5889	114.4
1965.01	37.858					5892	114.4
1966.01	37.8568					5895	114.4
1967.01	37.8557					5898	114.4
1968.01	37.8543					5901	114.4
1969.01	37.8534					5904	114.4
1970.01	37.8521					5907	114.4
1971.01	37.8492					5910	114.4
1972.01	37.8435					5913	114.4
1973.01	37.8393					5916	114.4
1974.01	37.8366					5919	114.4
1975.01	37.8352					5922	114.4
1976.01	37.8316					5925	114.4
1977.01	37.8137					5928	114.3
1978.01	37.8081					5931	114.3
1979.01	37.8052					5934	114.3
1980.01	37.8025					5937	114.3
1981.01	37.8005					5940	114.3
1982.01	37.7987					5943	114.3
1983.01	37.7965					5946	114.3
1984.01	37.7944					5949	114.3
1985.01	37.791					5952	114.3
1986.01	37.7871					5955	114.3
1987.01	37.7851					5958	114.3
1988.01	37.7836					5961	114.3
1989.01	37.7803					5964	114.3
1990.02	37.7747					5967	114.3
1991.02	37.7694					5970	114.3
1992.02	37.7675					5973	114.3
1993.02	37.767					5976	114.3
1994.02	37.7662					5979	114.2
1995.02	37.7645					5982	114.2
1996.02	37.7623					5985	114.2
1997.02	37.7605					5988	114.2
1998.02	37.759					5991	114.2
[truncated: 8,795 more rows]

## Sheet: Figure 2a
t-tw(s)	σ /σ0		t-tw(s)	σ /σ0		t-tw(s)	σ /σ0		t-tw(s)	σ /σ0		t-tw(s)	σ /σ0
	0.0035			0.004			0.005			0.0055			0.006
0	1		0	1		0	1		0	1		0	1
0.9996	1.00012		1.0002	1.00017		0.9996	1.0449		1.0002	1.02944		1.0002	1.09101
1.9998	1.00052		1.9998	1.00092		2.0004	1.05155		2.0004	1.07148		1.9998	1.1814
3	1.0011		3	1.00187		3	1.06026		3	1.11744		3	1.26936
3.9996	1.0018		4.0002	1.00324		3.9996	1.06992		4.0002	1.16264		4.0002	1.35301
4.9998	1.00256		5.0004	1.00496		5.0004	1.07979		4.9992	1.20504		4.9998	1.43581
6	1.00336		6	1.00691		6	1.08941		6	1.2442		6	1.51716
6.9996	1.00416		7.0002	1.00902		6.9996	1.09872		7.0002	1.2805		7.0002	1.59749
7.9998	1.00497		8.0004	1.01126		8.0004	1.10762		8.0022	1.31406		7.9998	1.67466
9	1.00576		9	1.01359		9	1.11606		9.0096	1.34528		9	1.74937
9.9996	1.00652		10.0002	1.01598		9.9996	1.12408		10.0092	1.37451		9.9996	1.82416
10.9998	1.00724		10.9998	1.01839		10.9992	1.13122		11.01	1.40187		11.001	1.89786
12	1.00794		12	1.02079		12	1.13784		12.0096	1.42773		12.0102	1.97075
12.9996	1.00862		13.0002	1.02315		12.9996	1.14454		13.0092	1.45219		13.0098	2.04079
13.9998	1.00928		13.9998	1.02548		14.0004	1.15105		14.01	1.4755		14.01	2.10811
15	1.0099		15	1.02778		15	1.15731		15.0108	1.49771		15.0102	2.17579
15.9996	1.0105		16.0002	1.03006		15.9996	1.16338		16.0092	1.51892		16.0098	2.24267
16.9998	1.01107		16.9998	1.03229		17.0004	1.16928		17.01	1.53913		17.01	2.30719
18	1.01159		18	1.03449		18	1.17491		18.0108	1.55849		18.0102	2.35826
18.9996	1.01198		19.0002	1.03663		18.9996	1.18029		19.0092	1.57724		19.0098	2.41757
19.9998	1.01232		20.0004	1.03872		20.0004	1.18542		20.01	1.59517		20.01	2.47868
21	1.01267		21	1.04076		21	1.1903		21.0108	1.61251		21.0102	2.54053
21.9996	1.01302		22.0002	1.04275		21.9996	1.19499		22.0092	1.62917		22.0098	2.60201
22.9998	1.01338		23.0004	1.04468		23.0004	1.19962		23.01	1.64534		23.01	2.66233
23.9994	1.01372		24	1.04655		24	1.20412		24.0096	1.66093		24.0102	2.72227
24.9996	1.01406		25.0002	1.04835		24.9996	1.20854		25.0092	1.67602		25.0098	2.78059
25.9998	1.01439		25.9998	1.05008		25.9992	1.21282		26.01	1.69072		26.01	2.83579
26.9994	1.01471		27	1.05177		27	1.217		27.0096	1.70331		27.0102	2.89054
27.9996	1.01502		28.0002	1.0534		27.9996	1.22106		28.0092	1.71599		28.0098	2.94514
28.9998	1.01532		28.9998	1.05482		29.0004	1.22498		29.01	1.72927		29.01	2.99915
30	1.0156		30	1.05626		30	1.22878		30.0108	1.74242		30.0102	3.05215
31.0002	1.01588		31.0002	1.0577		30.9996	1.23249		31.0092	1.75544		31.0098	3.1054
31.9998	1.01614		31.9998	1.05911		32.0004	1.23609		32.01	1.76809		32.01	3.15765
33	1.01641		33	1.06051		33	1.23962		33.0108	1.78047		33.0102	3.2077
33.9498	1.01665		34.0002	1.06187		33.9996	1.24307		34.0092	1.79261		34.0098	3.25731
34.8996	1.01688		35.0004	1.0632		35.0004	1.24642		35.01	1.80429		35.01	3.3072
35.8998	1.01711		36	1.06451		36	1.24967		36.0108	1.81561		36.0102	3.35695
36.9	1.01733		37.0002	1.0658		36.9996	1.25244		37.0092	1.82672		37.0098	3.40547
37.8996	1.01754		38.0004	1.06707		38.0004	1.25508		38.01	1.83763		38.01	3.45404
38.8998	1.01774		39	1.06832		39	1.25799		39.0096	1.84837		39.0102	3.50183
39.9	1.01794		40.0002	1.06953		39.9996	1.261		40.0092	1.859		40.0098	3.54862
40.8996	1.01812		40.9998	1.07072		40.9992	1.26398		41.01	1.86937		41.01	3.5936
41.8998	1.0183		42	1.07189		42	1.26686		42.0096	1.87947		42.0102	3.63831
42.9	1.01848		43.0002	1.07303		42.9996	1.26974		43.0092	1.88939		43.0098	3.68162
43.8996	1.01864		43.9998	1.07414		44.0004	1.27258		44.01	1.89926		44.01	3.71263
44.8998	1.0187		45	1.07521		45	1.2754		45.0108	1.90889		45.0102	3.75244
45.9	1.01871		46.0002	1.07625		45.9996	1.27819		46.0092	1.91835		46.0098	3.79598
46.8996	1.01875		46.9998	1.07728		47.0004	1.28094		47.01	1.92762		47.01	3.84021
47.8998	1.0188		48	1.07829		48	1.2836		48.0108	1.93676		48.0102	3.88341
48.9	1.01887		49.0002	1.07928		48.9996	1.28619		49.0092	1.94568		49.0098	3.92591
49.8996	1.01895		50.0004	1.08026		50.0004	1.28873		50.01	1.95446		50.01	3.96657
50.8998	1.01905		51	1.08121		51	1.2912		51.0108	1.96313		51.0102	4.00718
51.9	1.01915		52.0002	1.08214		51.9996	1.29362		52.0092	1.97174		52.0098	4.04778
52.8996	1.01924		53.0004	1.08306		53.0004	1.296		53.01	1.97853		53.01	4.08828
53.8998	1.01934		54	1.08393		54	1.29835		54.0096	1.98549		54.0102	4.12883
54.9	1.01944		55.0002	1.08462		54.9996	1.3006		55.0092	1.99328		55.0098	4.16922
55.8996	1.01953		55.9998	1.08536		55.9992	1.30275		56.01	2.00109		56.01	4.20957
56.8998	1.01962		57	1.08611		57	1.30489		57.0096	2.00896		57.0102	4.24862
57.9	1.01971		58.0002	1.08686		57.9996	1.30705		58.0092	2.01668		58.0098	4.28715
58.8996	1.01979		58.9998	1.08762		59.0004	1.30921		59.01	2.02432		59.01	4.3244
59.8998	1.01987		60	1.08837		60	1.31135		60.0108	2.03192		60.0102	4.36046
60.9	1.01994		61.0002	1.08911		60.9996	1.31346		61.0092	2.0395		61.0098	4.39702
61.8996	1.02001		61.9998	1.08985		62.0004	1.31553		62.01	2.04703		62.01	4.43339
62.8998	1.02008		63	1.09059		63	1.31713		63.0108	2.05436		63.0102	4.47013
63.9	1.02014		64.0002	1.09133		63.9996	1.31861		64.0092	2.06156		64.0098	4.50634
64.8996	1.0202		65.0004	1.09206		65.0004	1.3204		65.01	2.06857		65.01	4.54203
65.8998	1.02025		66	1.0928		66	1.32237		66.0108	2.07541		66.0102	4.57799
66.9	1.02031		67.0002	1.09352		66.9996	1.32436		67.0092	2.08224		67.0098	4.61296
67.8996	1.02035		68.0004	1.09423		68.0004	1.32629		68.01	2.08889		68.01	4.64751
68.8998	1.02039		69	1.09492		69	1.32816		69.0096	2.09544		69.0102	4.68078
69.9	1.02043		70.0002	1.09561		69.9996	1.32999		70.0092	2.10198		70.0098	4.70074
70.8996	1.02036		70.9998	1.0963		70.9992	1.33183		71.01	2.10836		71.01	4.72939
71.8998	1.02024		72	1.09696		72	1.33365		72.0096	2.11475		72.0102	4.76256
72.9	1.02016		73.0002	1.09761		72.9996	1.33539		73.0092	2.12112		73.0098	4.79611
73.8996	1.0201		73.9998	1.09825		74.0004	1.33708		74.01	2.12735		74.01	4.82999
74.8998	1.02007		75	1.09887		75	1.33872		75.0108	2.13352		75.0102	4.86364
75.9	1.02005		76.0002	1.09948		75.9996	1.34038		76.0092	2.13963		76.0098	4.89662
76.8996	1.02003		76.9998	1.10008		77.0004	1.34205		77.01	2.14561		77.01	4.92865
77.8998	1.02003		78	1.10066		78	1.34373		78.0108	2.1516		78.0102	4.96116
78.9	1.02004		79.0002	1.10123		78.9996	1.34534		79.0092	2.15607		79.0098	4.99334
79.8996	1.02006		80.0004	1.10175		80.0004	1.34689		80.01	2.16072		80.01	5.02494
80.8998	1.02008		81	1.1021		81	1.34848		81.0108	2.16616		80.9598	5.0547
81.9	1.0201		82.0002	1.10251		81.9996	1.35006		82.0092	2.17185		81.9102	5.08301
82.8996	1.02013		83.0004	1.10293		83.0004	1.35168		83.01	2.17756		82.9098	5.11226
83.8998	1.02014		84	1.10336		84	1.35325		84.0096	2.18322		83.91	5.14193
84.9	1.02016		85.0002	1.10381		84.9996	1.35476		85.0092	2.18889		84.9096	5.17203
85.8996	1.02017		85.9998	1.10426		85.9992	1.35622		86.01	2.19451		85.9098	5.20146
86.8998	1.02018		87	1.10473		87	1.35766		87.0096	2.19995		86.91	5.23119
87.9	1.02018		88.0002	1.10521		87.9996	1.35914		88.0092	2.20541		87.9102	5.26109
88.8996	1.02017		88.9998	1.10568		89.0004	1.36012		89.01	2.21085		88.9104	5.29033
89.8998	1.02017		90	1.10616		90	1.36105		90.0108	2.21614		89.91	5.31938
90.9	1.02016		91.0002	1.10664		90.9996	1.36234		91.0092	2.22133		90.9102	5.34846
91.8996	1.02015		91.9998	1.10711		92.0004	1.36375		92.01	2.22656		91.9104	5.37731
92.8998	1.02014		93	1.10759		93	1.3652		93.0108	2.23173		92.91	5.4057
93.9	1.02012		94.0002	1.10805		93.9996	1.36662		94.0092	2.23673		93.9102	5.43347
94.8996	1.0201		95.0004	1.10852		95.0004	1.36801		95.01	2.24179		94.9098	5.45947
95.8998	1.02007		96	1.10897		96	1.36933		96.0108	2.24686		95.91	5.47317
96.9	1.01994		97.0002	1.10943		96.9996	1.37062		97.0092	2.25183		96.9102	5.49441
97.8996	1.01977		98.0004	1.10988		98.0004	1.37191		98.01	2.25665		97.9098	5.52131
98.9088	1.01964		99	1.11033		99	1.37317		99.0096	2.26153		98.91	5.54901
99.9102	1.01954		100	1.11077		99.9996	1.37444		100.009	2.26635		99.9102	5.57636
100.91	1.01946		101	1.1112		100.999	1.37575		101.01	2.27099		100.91	5.60396
101.91	1.01938		102	1.11161		102	1.37706		102.01	2.27562		101.91	5.63117
102.909	1.01932		103	1.11203		103	1.37831		103.009	2.28025		102.91	5.65761
103.91	1.01927		104	1.11243		104	1.37958		104.01	2.28483		103.91	5.68401
104.91	1.01922		105	1.11283		105	1.38091		105.011	2.28778		104.91	5.71054
105.909	1.01918		106	1.11319		106	1.38221		106.009	2.29095		105.91	5.73649
106.91	1.01915		107	1.11338		107	1.38348		107.01	2.29509		106.91	5.76189
107.91	1.01911		108.002	1.11363		108	1.38474		108.011	2.29952		107.91	5.7872
108.91	1.01908		109.01	1.1139		109	1.386		109.009	2.30393		108.91	5.81257
109.91	1.01905		110.01	1.11417		110	1.38723		110.01	2.30823		109.91	5.83712
110.91	1.01902		111.01	1.11445		111	1.38841		111.011	2.31257		110.91	5.86068
111.91	1.01898		112.01	1.11474		112	1.38952		112.009	2.3169		111.91	5.88441
112.91	1.01894		113.01	1.11504		113	1.39063		113.01	2.32126		112.91	5.90862
113.91	1.0189		114.01	1.11534		114	1.39176		114.01	2.32552		113.91	5.93238
114.91	1.01886		115.01	1.11565		115.009	1.39241		115.009	2.32977		114.91	5.95604
115.91	1.01882		116.01	1.11597		116.01	1.39302		116.01	2.33404		115.91	5.97992
116.91	1.01877		117.01	1.11629		117.011	1.39395		117.01	2.33828		116.91	6.00375
117.909	1.01873		118.01	1.11661		118.009	1.39502		118.009	2.34241		117.91	6.02682
118.91	1.01869		119.01	1.11693		119.01	1.39614		119.01	2.34641		118.91	6.05011
119.91	1.01865		120.01	1.11726		120.01	1.39725		120.011	2.35039		119.91	6.07334
120.909	1.0186		121.01	1.11757		121.009	1.39835		121.009	2.35446		120.91	6.09555
121.91	1.01855		122.01	1.11789		122.01	1.39945		122.01	2.35847		121.91	6.10548
122.91	1.01839		123.01	1.1182		123.01	1.40054		123.011	2.3624		122.91	6.12296
123.91	1.0182		124.01	1.11851		124.01	1.40159		124.009	2.36628		123.91	6.14573
124.91	1.01803		125.01	1.11883		125.01	1.40258		125.01	2.37011		124.91	6.16963
125.91	1.01789		126.01	1.11914		126.011	1.40361		126.011	2.37383		125.91	6.19315
126.91	1.01778		127.01	1.11944		127.01	1.40464		127.009	2.37752		126.91	6.21545
127.91	1.01769		128.01	1.11974		128.01	1.40568		128.01	2.38113		127.91	6.2372
128.91	1.0176		129.01	1.12004		129.011	1.40669		129.01	2.38471		128.91	6.25879
129.91	1.01752		130.01	1.12033		130.009	1.40767		130.009	2.38831		129.91	6.28076
130.91	1.01746		131.01	1.12061		131.01	1.40863		131.01	2.3904		130.91	6.30279
131.91	1.01739		132.01	1.12086		132.011	1.40953		132.01	2.39274		131.91	6.32418
132.909	1.01732		133.01	1.12094		133.009	1.41043		133.009	2.39599		132.91	6.34604
133.91	1.01726		134.01	1.12108		134.01	1.41137		134.01	2.39941		133.91	6.36785
134.91	1.01719		135.01	1.12126		135.01	1.41231		135.011	2.40293		134.91	6.38945
135.909	1.01712		136.01	1.12146		136.009	1.41323		136.009	2.4065		135.91	6.41021
136.91	1.01706		137.01	1.12167		137.01	1.4142		137.01	2.41011		136.91	6.43117
137.91	1.017		138.01	1.12188		138.01	1.41515		138.011	2.41364		137.91	6.45233
138.91	1.01693		139.01	1.12211		139.01	1.41604		139.009	2.41706		138.91	6.47357
139.91	1.01686		140.01	1.12234		140.01	1.4169		140.01	2.42047		139.91	6.49455
140.91	1.01679		141.01	1.12257		141.011	1.41728		141.011	2.42389		140.91	6.51526
141.91	1.01672		142.01	1.12281		142.01	1.41768		142.012	2.42731		141.91	6.53594
142.91	1.01664		143.01	1.12305		143.01	1.4184		143.02	2.43067		142.91	6.55635
143.91	1.01657		144.01	1.1233		144.011	1.41926		144.02	2.43394		143.91	6.57646
144.91	1.0165		145.01	1.12354		145.009	1.42015		145.02	2.43712		144.91	6.59566
145.91	1.01642		146.01	1.12378		146.01	1.42106		146.02	2.44037		145.918	6.61442
146.91	1.01635		147.01	1.12402		147.011	1.422		147.02	2.4436		146.92	6.63288
147.909	1.01627		148.01	1.12426		148.009	1.42294		148.02	2.44684		147.92	6.64011
148.91	1.01608		149.01	1.12449		149.01	1.42382		149.02	2.45003		148.92	6.65407
149.91	1.01586		150.01	1.12472		150.01	1.42471		150.02	2.4531		149.92	6.67322
150.909	1.01566		151.01	1.12495		151.009	1.42562		151.02	2.45613		150.92	6.6933
151.91	1.01551		152.01	1.12517		152.01	1.42654		152.02	2.45923		151.92	6.71307
152.91	1.01538		153.01	1.12539		153.01	1.4274		153.019	2.46236		152.92	6.73296
153.91	1.01527		154.01	1.1256		154.01	1.42822		154.02	2.46546		153.92	6.75289
154.91	1.01516		155.01	1.12582		155.01	1.42903		155.02	2.46851		154.92	6.77265
155.91	1.01507		156.01	1.12602		156.011	1.42983		156.02	2.47153		155.92	6.79183
156.91	1.01498		157.01	1.12622		157.01	1.43063		157.02	2.47304		156.92	6.81075
157.91	1.0149		158.01	1.12639		158.01	1.43141		158.02	2.47478		157.92	6.82986
158.91	1.01482		159.01	1.1264		159.011	1.43216		159.02	2.47752		158.92	6.84917
159.91	1.01474		160.01	1.12646		160.009	1.43288		160.02	2.48054		159.92	6.86799
160.91	1.01467		161.01	1.12655		161.01	1.43363		161.02	2.48363		160.92	6.88577
161.91	1.01459		162.01	1.12665		162.011	1.43436		162.02	2.48665		161.92	6.9035
162.909	1.01451		163.01	1.12676		163.009	1.43505		163.02	2.48962		162.92	6.92183
163.91	1.01443		164.01	1.12688		164.01	1.43575		164.02	2.49257		163.92	6.94015
164.91	1.01436		165.01	1.12702		165.01	1.43645		165.02	2.49548		164.92	6.95823
165.909	1.01428		166.01	1.12716		166.009	1.4371		166.02	2.4984		165.92	6.97548
166.91	1.0142		167.01	1.12731		167.01	1.43723		167.02	2.50128		166.92	6.99195
167.91	1.01412		168.01	1.12745		168.01	1.43743		168.019	2.50407		167.92	7.00859
168.91	1.01404		169.01	1.1276		169.01	1.43795		169.02	2.50685		168.92	7.02567
169.91	1.01395		170.01	1.12776		170.01	1.43866		170.02	2.50955		169.92	7.04239
170.91	1.01387		171.01	1.12791		171.011	1.43941		171.02	2.51224		170.92	7.05911
171.91	1.01377		172.01	1.12807		172.01	1.44018		172.02	2.51498		171.92	7.07552
172.91	1.01368		173.01	1.12824		173.01	1.44093		173.02	2.51778		172.92	7.09164
173.91	1.01358		174.01	1.12841		174.011	1.44166		174.02	2.52058		173.92	7.09647
174.91	1.01339		175.01	1.12857		175.009	1.4424		175.02	2.52325		174.92	7.10826
175.91	1.01316		176.01	1.12873		176.01	1.44306		176.02	2.52583		175.92	7.1248
176.91	1.01296		177.01	1.1289		177.011	1.44372		177.02	2.52837		176.92	7.14231
177.909	1.0128		177.96	1.12905		178.009	1.4444		178.02	2.53093		177.92	7.15985
178.91	1.01265		178.91	1.1292		179.01	1.44507		179.02	2.53351		178.92	7.17721
179.91	1.01253		179.91	1.12936		180.01	1.44568		180.02	2.53609		179.92	7.19425
180.909	1.01241		180.91	1.12953		181.009	1.44627		181.02	2.53869		180.92	7.21122
181.91	1.01229		181.91	1.12969		182.01	1.44687		182.02	2.54127		181.92	7.2278
182.91	1.01219		182.91	1.12985		183.01	1.44749		183.019	2.5423		182.92	7.24409
183.91	1.01209		183.91	1.12998		184.01	1.44813		184.02	2.54353		183.92	7.26006
184.91	1.01199		184.91	1.12995		185.01	1.44877		185.02	2.54569		184.92	7.27602
185.91	1.0119		185.91	1.12996		186.011	1.44941		186.02	2.54813		185.92	7.29196
186.91	1.01182		186.91	1.13001		187.01	1.45002		187.02	2.5507		186.92	7.30774
187.91	1.01173		187.91	1.13006		188.01	1.45061		188.02	2.55331		187.92	7.32318
188.91	1.01164		188.91	1.13013		189.011	1.45123		189.02	2.55595		188.92	7.33854
189.91	1.01155		189.91	1.13021		190.009	1.45184		190.02	2.55857		189.92	7.35368
190.91	1.01146		190.91	1.1303		191.01	1.45244		191.02	2.56104		190.92	7.36896
191.91	1.01137		191.91	1.13039		192.011	1.45299		192.02	2.56348		191.92	7.3841
192.909	1.01128		192.91	1.13049		193.009	1.45305		193.02	2.56594		192.92	7.39915
193.91	1.01118		193.91	1.1306		194.01	1.45319		194.02	2.56835		193.92	7.41439
194.91	1.01108		194.91	1.13071		195.01	1.45366		195.02	2.57074		194.92	7.42958
195.909	1.01098		195.91	1.13082		196.009	1.45425		196.02	2.57313		195.92	7.44475
196.91	1.01088		196.91	1.13094		197.01	1.45488		197.02	2.57553		196.92	7.4598
197.91	1.01078		197.91	1.13107		198.01	1.4555		198.019	2.57782		197.92	7.47494
198.91	1.01067		198.91	1.13119		199.01	1.45617		199.02	2.58006		198.92	7.48972
199.91	1.01056		199.91	1.13131		200.01	1.45681		200.02	2.58233		199.92	7.49243
200.91	1.01035		200.91	1.13143		201.011	1.45737		201.02	2.58454		200.92	7.50235
201.91	1.01011		201.91	1.13156		202.01	1.45793		202.02	2.58678		201.92	7.51687
202.91	1.00989		202.91	1.13169		203.01	1.45848		203.02	2.589		202.92	7.53204
203.91	1.0097		203.91	1.13181		204.011	1.45903		204.02	2.59126		203.92	7.54706
204.91	1.00953		204.91	1.13194		205.009	1.45959		205.02	2.5935		204.92	7.56194
205.91	1.00938		205.91	1.13206		206.01	1.46021		206.02	2.59569		205.92	7.57695
206.91	1.00924		206.91	1.13217		207.011	1.46083		207.02	2.59781		206.92	7.59173
207.909	1.00911		207.91	1.13229		208.009	1.4614		208.02	2.59989		207.92	7.60686
208.91	1.00899		208.91	1.1324		209.01	1.46198		209.02	2.60048		208.92	7.6214
209.91	1.00889		209.91	1.13248		210.01	1.46252		210.02	2.60137		209.92	7.63533
210.909	1.00879		210.91	1.1324		211.009	1.46302		211.02	2.60318		210.92	7.64929
211.91	1.00869		211.91	1.13237		212.01	1.46353		211.97	2.60516		211.92	7.66367
212.91	1.00859		212.91	1.13236		213.01	1.46402		212.92	2.60727		212.92	7.67828
213.91	1.00848		213.91	1.13237		214.01	1.46454		213.92	2.60954		213.92	7.69254
214.91	1.00837		214.91	1.13239		215.01	1.4651		214.92	2.61178		214.92	7.70662
215.91	1.00826		215.91	1.13243		216.011	1.46566		215.92	2.61398		215.92	7.72015
216.91	1.00814		216.91	1.13247		217.01	1.4662		216.92	2.61613		216.92	7.73296
217.91	1.00803		217.91	1.13252		218.01	1.46673		217.92	2.61824		217.92	7.74631
218.91	1.00792		218.91	1.13258		219.011	1.46672		218.92	2.62029		218.92	7.75976
219.91	1.0078		219.91	1.13264		220.009	1.4668		219.92	2.62234		219.92	7.77321
220.91	1.00768		220.91	1.13272		221.01	1.46721		220.92	2.62447		220.92	7.78675
221.91	1.00756		221.91	1.13279		222.011	1.4677		221.92	2.62662		221.92	7.80021
222.909	1.00744		222.91	1.13287		223.009	1.46819		222.92	2.62876		222.92	7.8135
223.91	1.00731		223.91	1.13295		224.01	1.46872		223.92	2.63079		223.92	7.82648
224.91	1.00718		224.91	1.13302		225.01	1.46931		224.92	2.63279		224.92	7.83891
225.909	1.00705		225.91	1.13311		226.009	1.46993		225.92	2.6347		225.92	7.83989
226.91	1.00681		226.91	1.13318		227.01	1.47049		226.92	2.63658		226.92	7.84783
227.91	1.00655		227.91	1.13327		228.01	1.47098		227.92	2.63854		227.92	7.86088
228.91	1.00632		228.91	1.13334		229.01	1.47145		228.92	2.6405		228.92	7.87456
229.91	1.00613		229.91	1.13343		230.01	1.47192		229.92	2.64243		229.92	7.88788
230.91	1.00596		230.91	1.13351		231.011	1.47237		230.92	2.64429		230.92	7.90114
231.91	1.00581		231.91	1.13359		232.01	1.47279		231.92	2.64618		231.92	7.91402
232.918	1.00568		232.91	1.13367		233.01	1.47325		232.92	2.64817		232.92	7.92697
233.919	1.00556		233.91	1.13375		234.011	1.47373		233.92	2.65007		233.92	7.93984
234.92	1.00545		234.91	1.13383		235.009	1.4742		234.92	2.65071		234.92	7.95258
235.921	1.00533		235.91	1.13387		236.01	1.47467		235.92	2.65126		235.92	7.96532
236.919	1.00523		236.91	1.13374		237.011	1.4751		236.92	2.65272		236.92	7.97838
237.92	1.00512		237.91	1.13368		238.009	1.47552		237.92	2.65446		237.92	7.99092
238.921	1.00501		238.91	1.13364		239.01	1.47593		238.92	2.65629		238.92	8.00316
239.919	1.00491		239.91	1.13362		240.01	1.47639		239.92	2.65822		239.92	8.01512
240.92	1.0048		240.91	1.13361		241.009	1.47682		240.92	2.66017		240.92	8.02757
241.919	1.00469		241.916	1.13362		242.01	1.47722		241.92	2.66209		241.92	8.03981
242.919	1.00459		242.92	1.13363		243.01	1.47765		242.92	2.66398		242.92	8.05228
243.92	1.00448		243.92	1.13365		244.01	1.47805		243.92	2.66587		243.92	8.06483
244.919	1.00436		244.92	1.13368		245.01	1.47786		244.92	2.66773		244.92	8.07709
245.919	1.00425		245.92	1.13372		246.011	1.47778		245.92	2.66952		245.92	8.08939
246.92	1.00414		246.92	1.13376		247.01	1.47799		246.92	2.67127		246.92	8.1013
247.921	1.00402		247.92	1.13381		248.014	1.47837		247.92	2.67305		247.92	8.11241
248.919	1.00391		248.92	1.13386		249.02	1.47882		248.92	2.67477		248.92	8.12363
249.92	1.00379		249.92	1.13392		250.02	1.47927		249.92	2.67649		249.92	8.13455
250.921	1.00367		250.92	1.13397		251.021	1.47971		250.92	2.67813		250.92	8.14517
251.919	1.00354		251.92	1.13403		252.02	1.48015		251.92	2.67978		251.92	8.14398
252.92	1.00332		252.92	1.13409		253.02	1.48059		252.92	2.68148		252.92	8.14988
253.921	1.00306		253.92	1.13415		254.02	1.481		253.92	2.6832		253.92	8.16164
254.919	1.00283		254.92	1.13421		255.02	1.48135		254.92	2.68491		254.92	8.17421
255.92	1.00262		255.92	1.13427		256.02	1.48169		255.92	2.68664		255.92	8.18665
256.919	1.00245		256.92	1.13433		257.02	1.48205		256.92	2.68829		256.92	8.19864
257.919	1.0023		257.92	1.13438		258.02	1.48245		257.92	2.6899		257.92	8.21002
258.92	1.00216		258.92	1.13444		259.02	1.48286		258.92	2.69154		258.92	8.22152
259.919	1.00204		259.92	1.13448		260.02	1.48326		259.92	2.69322		259.92	8.23319
260.919	1.00192		260.92	1.13453		261.02	1.48366		260.92	2.69359		260.92	8.24486
261.92	1.00181		261.92	1.13454		262.02	1.48407		261.92	2.69375		261.92	8.25645
262.921	1.0017		262.92	1.13439		263.02	1.48448		262.92	2.69499		262.92	8.26777
263.919	1.00159		263.92	1.1343		264.02	1.4849		263.92	2.6966		263.92	8.27906
264.92	1.00149		264.92	1.13423		265.02	1.48532		264.92	2.69832		264.92	8.29026
265.921	1.00139		265.92	1.13417		266.021	1.48573		265.92	2.70006		265.92	8.30117
266.919	1.00129		266.92	1.13413		267.02	1.48607		266.92	2.70172		266.92	8.31239
267.92	1.00118		267.92	1.13411		268.02	1.48642		267.92	2.70336		267.92	8.32363
268.921	1.00107		268.92	1.13409		269.02	1.48678		268.92	2.70501		268.92	8.33473
269.919	1.00095		269.92	1.13409		270.02	1.48714		269.92	2.70663		269.92	8.34574
270.92	1.00084		270.92	1.1341		271.02	1.48696		270.92	2.70822		270.92	8.35711
271.919	1.00072		271.92	1.1341		272.02	1.48686		271.92	2.70979		271.92	8.36816
272.919	1.00059		272.92	1.13412		273.02	1.48702		272.92	2.71131		272.92	8.37929
273.92	1.00047		273.92	1.13414		274.02	1.48729		273.92	2.71287		273.92	8.3898
274.919	1.00035		274.92	1.13417		275.02	1.48762		274.92	2.71438		274.92	8.40052
275.919	1.00023		275.92	1.13419		276.02	1.48797		275.921	2.71589		275.92	8.41111
276.92	1.00011		276.92	1.13422		277.02	1.48834		276.929	2.7174		276.92	8.42083
277.921	0.99998		277.92	1.13425		278.02	1.48873		277.931	2.71895		277.92	8.41934
278.919	0.99974		278.92	1.13428		279.02	1.48912		278.93	2.72048		278.92	8.42428
279.92	0.99946		279.92	1.13431		280.02	1.48953		279.93	2.72195		279.929	8.4347
280.921	0.99923		280.92	1.13434		281.021	1.48997		280.93	2.72344		280.93	8.44616
281.919	0.99902		281.92	1.13437		282.02	1.4904		281.93	2.72489		281.93	8.45734
282.92	0.99883		282.92	1.13441		283.02	1.49078		282.93	2.72633		282.93	8.46844
283.921	0.99866		283.92	1.13444		284.02	1.49111		283.93	2.7278		283.93	8.47911
284.919	0.99851		284.92	1.13447		285.02	1.49142		284.93	2.72929		284.93	8.48926
285.92	0.99837		285.92	1.1345		286.02	1.49173		285.93	2.73074		285.93	8.49949
286.919	0.99824		286.92	1.13452		287.02	1.49201		286.93	2.73089		286.93	8.50972
287.919	0.99812		287.92	1.13451		288.02	1.49229		287.93	2.73094		287.93	8.52007
288.92	0.99801		288.92	1.13434		289.02	1.49254		288.93	2.73198		288.93	8.5301
289.919	0.99789		289.92	1.13423		290.02	1.49279		289.93	2.73326		289.93	8.5402
290.919	0.99778		290.92	1.13415		291.02	1.49307		290.93	2.73465		290.93	8.55055
291.92	0.99766		291.92	1.13409		292.02	1.49338		291.93	2.73616		291.93	8.56124
292.921	0.99755		292.92	1.13403		293.02	1.49373		292.931	2.73769		292.93	8.5715
293.919	0.99743		293.92	1.13398		294.02	1.49405		293.93	2.73922		293.93	8.58113
294.92	0.99731		294.92	1.13395		295.02	1.49438		294.93	2.74068		294.93	8.59083
295.921	0.9972		295.92	1.13393		296.021	1.4947		295.93	2.74205		295.93	8.6004
296.919	0.99709		296.92	1.13392		297.02	1.49446		296.93	2.74339		296.93	8.61053
297.92	0.99697		297.92	1.13392		298.02	1.49438		297.93	2.74469		297.93	8.62033
298.921	0.99685		298.92	1.13392		299.02	1.49456		298.93	2.74601		298.93	8.6297
299.919	0.99673		299.92	1.13392		300.02	1.49486		299.93	2.74737		299.93	8.63916
300.92	0.9966		300.92	1.13393		301.02	1.49525		300.93	2.74872		300.93	8.64872
301.919	0.99647		301.92	1.13393		302.02	1.49565		301.93	2.75007		301.93	8.6588
302.919	0.99635		302.92	1.13394		303.02	1.49602		302.93	2.75146		302.93	8.668
303.92	0.99622		303.92	1.13394		304.02	1.49637		303.93	2.75283		303.93	8.66584
304.919	0.99598		304.92	1.13395		305.02	1.49677		304.93	2.75422		304.93	8.67017
305.919	0.99571		305.92	1.13396		306.02	1.49722		305.93	2.75555		305.93	8.67896
306.92	0.99547		306.92	1.13396		307.02	1.49764		306.93	2.75689		306.93	8.68915
307.921	0.99526		307.92	1.13397		308.02	1.498		307.931	2.75822		307.93	8.69949
308.919	0.99509		308.92	1.13398		309.02	1.4983		308.93	2.75956		308.93	8.70968
309.92	0.99494		309.92	1.13399		310.02	1.49856		309.93	2.76091		309.93	8.71969
310.921	0.99481		310.92	1.134		311.021	1.4988		310.93	2.76222		310.93	8.72932
311.919	0.99468		311.92	1.134		312.02	1.49904		311.93	2.76353		311.93	8.73898
312.92	0.99455		312.92	1.134		313.02	1.49929		312.93	2.7635		312.93	8.74838
313.921	0.99443		313.92	1.13396		314.02	1.4996		313.93	2.76335		313.93	8.75795
314.919	0.99432		314.92	1.13377		315.02	1.49992		314.93	2.76422		314.93	8.76752
315.92	0.9942		315.92	1.13363		316.02	1.5002		315.93	2.76535		315.93	8.77645
316.919	0.99409		316.92	1.13353		317.02	1.50042		316.93	2.76662		316.93	8.78513
317.919	0.99397		317.92	1.13344		318.02	1.50065		317.93	2.76794		317.93	8.79367
318.92	0.99385		318.92	1.13336		319.02	1.5009		318.93	2.76928		318.93	8.80235
319.919	0.99373		319.92	1.13329		320.02	1.50118		319.93	2.77059		319.93	8.81133
320.919	0.99361		320.92	1.13324		321.02	1.50147		320.93	2.77187		320.93	8.82032
321.92	0.99349		321.92	1.13319		322.02	1.50175		321.93	2.77321		321.93	8.82953
322.921	0.99337		322.92	1.13316		323.02	1.50146		322.931	2.77453		322.93	8.83871
323.919	0.99325		323.92	1.13313		324.02	1.50132		323.93	2.77581		323.93	8.84807
324.92	0.99313		324.92	1.1331		325.02	1.50144		324.93	2.77706		324.93	8.85717
325.921	0.993		325.92	1.13309		326.021	1.50174		325.93	2.77824		325.93	8.86562
326.919	0.99288		326.92	1.13308		327.02	1.50205		326.93	2.7794		326.93	8.8742
327.92	0.99276		327.92	1.13306		328.02	1.50229		327.93	2.78056		327.93	8.88294
328.921	0.99264		328.92	1.13306		329.02	1.50255		328.93	2.78175		328.93	8.891
329.919	0.9925		329.92	1.13305		330.02	1.50286		329.93	2.78294		329.93	8.88796
330.92	0.99226		330.92	1.13304		331.02	1.50312		330.93	2.78408		330.93	8.89106
331.919	0.99198		331.92	1.13303		332.02	1.50337		331.93	2.78522		331.93	8.89946
332.919	0.99174		332.92	1.13303		333.02	1.50364		332.93	2.78641		332.93	8.90845
333.92	0.99153		333.92	1.13302		334.02	1.50385		333.93	2.78761		333.93	8.91805
334.919	0.99134		334.92	1.13301		335.02	1.50407		334.93	2.78878		334.93	8.92753
335.919	0.99116		335.92	1.13301		336.02	1.50427		335.93	2.78995		335.93	8.93613
336.92	0.991		336.92	1.133		337.02	1.50445		336.93	2.79109		336.93	8.94443
337.921	0.99085		337.92	1.13299		338.02	1.50464		337.931	2.79218		337.93	8.95261
338.919	0.99072		338.92	1.13299		339.02	1.50482		338.93	2.79201		338.93	8.96071
339.92	0.99059		339.92	1.13293		340.02	1.50499		339.93	2.79173		339.93	8.96909
340.921	0.99047		340.92	1.13273		341.021	1.50518		340.93	2.79246		340.93	8.97774
341.919	0.99034		341.92	1.1326		342.02	1.50541		341.93	2.79344		341.93	8.98659
342.92	0.99022		342.92	1.13248		343.02	1.50568		342.93	2.79453		342.93	8.99538
343.921	0.99009		343.92	1.13237		344.02	1.50599		343.93	2.79566		343.93	9.00368
344.919	0.98996		344.92	1.13229		345.02	1.50627		344.93	2.79682		344.93	9.01187
345.92	0.98983		345.92	1.13221		346.02	1.50649		345.93	2.798		345.93	9.02011
346.919	0.9897		346.92	1.13216		347.02	1.50676		346.93	2.79915		346.93	9.02835
347.919	0.98958		347.92	1.1321		348.02	1.50699		347.93	2.80029		347.93	9.037
348.92	0.98945		348.92	1.13206		349.02	1.50663		348.93	2.80144		348.93	9.04584
349.919	0.98932		349.92	1.13201		350.02	1.5065		349.93	2.80259		349.93	9.05435
350.919	0.98919		350.92	1.13198		351.02	1.50668		350.93	2.8037		350.93	9.06281
351.92	0.98906		351.919	1.13195		352.02	1.507		351.93	2.80476		351.93	9.07094
352.921	0.98892		352.92	1.13192		353.02	1.5073		352.931	2.80581		352.93	9.0789
353.919	0.98879		353.92	1.13189		354.02	1.50761		353.93	2.80687		353.93	9.08681
354.92	0.98866		354.919	1.13187		355.02	1.50798		354.93	2.80795		354.93	9.09407
355.921	0.98852		355.92	1.13185		356.021	1.50837		355.93	2.80906		355.93	9.09028
356.919	0.98828		356.92	1.13182		357.02	1.50868		356.93	2.81018		356.93	9.09295
357.92	0.98801		357.92	1.1318		358.02	1.50894		357.93	2.81125		357.93	9.10018
358.921	0.98778		358.92	1.13178		359.02	1.50918		358.93	2.8123		358.93	9.1086
359.919	0.98757		359.92	1.13177		360.02	1.50943		359.93	2.81331		359.93	9.11761
360.92	0.98739		360.92	1.13175		361.02	1.50968		360.93	2.81432		360.93	9.12648
361.919	0.98723		361.92	1.13173		362.02	1.50996		361.93	2.81531		361.93	9.13497
362.919	0.98708		362.92	1.13172		363.02	1.51021		362.93	2.81624		362.93	9.14292
363.92	0.98694		363.92	1.1317		364.02	1.51049		363.93	2.81718		363.93	9.15109
364.919	0.98681		364.92	1.13167		365.02	1.51072		364.93	2.81687		364.93	9.1594
365.919	0.98668		365.92	1.1316		366.02	1.51092		365.93	2.81652		365.93	9.16738
366.924	0.98656		366.919	1.13138		367.02	1.51112		366.93	2.81712		366.93	9.17496
367.93	0.98644		367.92	1.13123		368.02	1.51132		367.931	2.81803		367.93	9.18256
368.93	0.98632		368.92	1.13109		369.02	1.51152		368.93	2.81902		368.93	9.1903
369.929	0.9862		369.919	1.13098		370.02	1.51168		369.93	2.8201		369.93	9.19828
370.929	0.98608		370.92	1.13088		371.021	1.51181		370.93	2.82121		370.93	9.2065
371.93	0.98596		371.92	1.1308		372.02	1.51196		371.93	2.82226		371.93	9.21442
372.929	0.98584		372.92	1.13073		373.02	1.51218		372.93	2.82331		372.93	9.22238
373.93	0.98572		373.92	1.13067		374.02	1.51237		373.93	2.82431		373.93	9.23018
374.93	0.98559		374.92	1.13062		375.02	1.51204		374.93	2.82528		374.93	9.23753
375.929	0.98546		375.926	1.13057		376.02	1.51193		375.93	2.82629		375.93	9.24474
376.93	0.98533		376.931	1.13052		377.02	1.51203		376.93	2.82735		376.93	9.25251
377.93	0.9852		377.929	1.13048		378.02	1.51219		377.93	2.82838		377.93	9.26005
378.929	0.98507		378.93	1.13044		379.02	1.51246		378.93	2.8294		378.93	9.26742
379.93	0.98495		379.931	1.13041		380.02	1.51276		379.93	2.83046		379.93	9.27485
380.93	0.98482		380.929	1.13038		381.021	1.51302		380.93	2.8315		380.93	9.28182
381.929	0.98468		381.93	1.13035		382.028	1.51324		381.93	2.83251		381.93	9.27748
382.93	0.98445		382.931	1.13033		383.03	1.51346		382.931	2.83351		382.93	9.27964
383.93	0.98419		383.929	1.1303		384.03	1.51369		383.93	2.83451		383.93	9.28696
384.929	0.98397		384.93	1.13027		385.03	1.51391		384.93	2.83546		384.93	9.29541
385.929	0.98378		385.93	1.13024		386.03	1.51412		385.93	2.83635		385.93	9.30407
386.93	0.9836		386.929	1.13021		387.03	1.51429		386.93	2.83724		386.93	9.31219
387.929	0.98344		387.93	1.13019		388.03	1.51447		387.93	2.83816		387.93	9.32014
388.93	0.98329		388.93	1.13016		389.03	1.51462		388.93	2.83909		388.93	9.32751
389.93	0.98315		389.929	1.13013		390.03	1.51477		389.93	2.84001		389.93	9.33432
390.929	0.98303		390.93	1.1301		391.03	1.51495		390.93	2.83953		390.93	9.342
391.93	0.98291		391.931	1.13001		392.03	1.51519		391.93	2.83899		391.93	9.35016
392.93	0.98279		392.929	1.12978		393.03	1.5155		392.93	2.83947		392.93	9.3579
393.929	0.98267		393.93	1.12962		394.03	1.51575		393.93	2.84028		393.93	9.36538
394.93	0.98256		394.931	1.12947		395.03	1.51595		394.93	2.84123		394.93	9.37273
395.93	0.98244		395.929	1.12934		396.03	1.51612		395.93	2.84223		395.93	9.37959
396.929	0.98232		396.93	1.12923		397.03	1.51628		396.93	2.84329		396.93	9.38622
397.93	0.9822		397.931	1.12914		398.03	1.51644		397.931	2.84433		397.93	9.39357
398.93	0.98208		398.929	1.12905		399.03	1.51659		398.93	2.84536		398.93	9.40127
399.929	0.98196		399.93	1.12897		400.03	1.51673		399.93	2.84636		399.93	9.40831
400.929	0.98184		400.93	1.12891		401.03	1.51628		400.93	2.84734		400.93	9.41522
401.93	0.98172		401.929	1.12885		402.03	1.51611		401.93	2.8483		401.93	9.42196
402.929	0.9816		402.93	1.12879		403.03	1.51624		402.93	2.84925		402.93	9.42869
403.93	0.98148		403.93	1.12874		404.03	1.51643		403.93	2.85018		403.93	9.43546
404.93	0.98135		404.929	1.12869		405.03	1.51664		404.93	2.85101		404.93	9.4422
405.929	0.98123		405.93	1.12864		406.03	1.5169		405.93	2.85178		405.93	9.44854
406.93	0.9811		406.931	1.12859		407.03	1.51717		406.93	2.85257		406.93	9.4541
407.93	0.98097		407.929	1.12854		408.03	1.51742		407.93	2.85337		407.93	9.44894
408.929	0.98073		408.93	1.12849		409.03	1.51761		408.93	2.85415		408.93	9.45045
409.93	0.98047		409.931	1.12845		410.03	1.51774		409.93	2.85496		409.93	9.45712
410.93	0.98024		410.929	1.1284		411.03	1.51788		410.937	2.85573		410.93	9.4652
411.929	0.98005		411.93	1.12836		412.03	1.51802		411.94	2.85647		411.93	9.47298
412.93	0.97987		412.931	1.12832		413.03	1.51814		412.94	2.85724		412.93	9.48035
413.93	0.97972		413.929	1.12828		414.03	1.51831		413.94	2.85802		413.938	9.48774
414.929	0.97957		414.93	1.12825		415.03	1.51846		414.94	2.8588		414.94	9.49499
415.929	0.97944		415.93	1.12821		416.03	1.51856		415.939	2.85957		415.94	9.50203
416.93	0.97932		416.929	1.12817		417.03	1.51863		416.94	2.85904		416.94	9.509
417.929	0.9792		417.93	1.12808		418.03	1.51873		417.94	2.85852		417.94	9.51568
418.93	0.97908		418.93	1.12784		419.03	1.51884		418.94	2.8589		418.94	9.52194
419.93	0.97897		419.929	1.12767		420.03	1.51897		419.94	2.85956		419.94	9.52846
420.929	0.97885		420.93	1.12752		421.03	1.5191		420.94	2.86038		420.94	9.53564
421.93	0.97874		421.931	1.12739		422.03	1.51927		421.94	2.86128		421.94	9.54282
422.93	0.97863		422.929	1.12728		423.03	1.51944		422.94	2.86223		422.94	9.54979
423.929	0.97851		423.93	1.12718		424.03	1.51958		423.94	2.86313		423.94	9.55657
424.93	0.97838		424.931	1.1271		425.03	1.51973		424.94	2.86398		424.94	9.56325
425.93	0.97826		425.929	1.12702		426.03	1.51979		425.94	2.86481		425.94	9.56965
426.929	0.97813		426.93	1.12695		427.03	1.51929		426.94	2.86564		426.94	9.57608
427.93	0.97801		427.931	1.12689		428.03	1.51902		427.94	2.86645		427.94	9.58257
428.93	0.97788		428.929	1.12683		429.03	1.519		428.94	2.86723		428.94	9.58873
429.929	0.97776		429.93	1.12679		430.03	1.51912		429.94	2.86796		429.94	9.59483
430.929	0.97763		430.93	1.12674		431.03	1.51927		430.939	2.86869		430.94	9.60095
431.93	0.97751		431.929	1.1267		432.03	1.51945		431.94	2.86943		431.94	9.60716
432.929	0.97737		432.93	1.12667		433.03	1.51965		432.94	2.87019		432.94	9.61275
433.93	0.97723		433.93	1.12663		434.03	1.51985		433.94	2.87091		433.94	9.60724
434.93	0.97698		434.929	1.12659		435.03	1.52003		434.94	2.87161		434.94	9.6079
435.929	0.97671		435.93	1.12655		436.03	1.52018		435.94	2.87226		435.94	9.61366
436.93	0.97649		436.931	1.12651		437.03	1.52029		436.94	2.87297		436.94	9.62046
437.93	0.97629		437.929	1.12647		438.03	1.5204		437.94	2.87372		437.94	9.62737
438.929	0.97612		438.93	1.12643		439.03	1.52051		438.94	2.87444		438.94	9.63398
439.93	0.97596		439.931	1.12639		440.03	1.52068		439.94	2.87517		439.94	9.64073
440.93	0.97583		440.929	1.12635		441.03	1.5209		440.94	2.87587		440.94	9.64726
441.929	0.97571		441.93	1.12631		442.03	1.52105		441.94	2.87648		441.94	9.65411
442.93	0.97559		442.931	1.12626		443.03	1.52114		442.94	2.87585		442.94	9.6605
443.93	0.97547		443.929	1.12616		444.03	1.52121		443.94	2.87521		443.94	9.66701
444.929	0.97535		444.93	1.12591		445.03	1.52126		444.94	2.87549		444.94	9.67326
445.929	0.97522		445.93	1.12573		446.03	1.52134		445.939	2.87607		445.94	9.67959
446.93	0.9751		446.929	1.12558		447.03	1.52146		446.94	2.87678		446.94	9.686
447.929	0.97498		447.93	1.12544		448.03	1.52159		447.94	2.87752		447.94	9.69197
448.93	0.97485		448.93	1.12531		449.03	1.52172		448.94	2.87831		448.94	9.69792
449.93	0.97472		449.929	1.12521		450.03	1.52185		449.94	2.87908		449.94	9.70352
450.929	0.9746		450.93	1.12511		451.03	1.52198		450.94	2.87989		450.94	9.70904
451.93	0.97447		451.931	1.12503		452.03	1.52203		451.94	2.88069		451.94	9.71508
452.93	0.97434		452.929	1.12495		453.03	1.52153		452.94	2.88142		452.94	9.72123
453.929	0.97421		453.93	1.12488		454.03	1.52133		453.94	2.88214		453.94	9.72741
454.93	0.97407		454.931	1.12482		455.03	1.52141		454.94	2.88285		454.94	9.73322
455.93	0.97393		455.929	1.12476		456.03	1.52156		455.94	2.88351		455.94	9.73855
456.929	0.97379		456.93	1.1247		457.03	1.52173		456.94	2.88423		456.94	9.74397
457.93	0.97365		457.931	1.12464		458.03	1.52188		457.94	2.88496		457.94	9.74973
458.93	0.97351		458.929	1.12458		459.03	1.52204		458.94	2.88567		458.94	9.75479
459.929	0.97336		459.93	1.12453		460.03	1.52222		459.94	2.88641		459.94	9.74926
460.929	0.97311		460.93	1.12447		461.03	1.52239		460.939	2.88713		460.94	9.74979
461.93	0.97282		461.929	1.12442		462.03	1.5225		461.94	2.88777		461.94	9.75519
462.929	0.97257		462.93	1.12436		463.03	1.52257		462.94	2.88835		462.94	9.7615
463.93	0.97235		463.93	1.12431		464.03	1.5226		463.94	2.88901		463.94	9.76795
464.93	0.97216		464.929	1.12427		465.03	1.52263		464.94	2.88967		464.94	9.77429
465.929	0.97199		465.93	1.12422		466.03	1.52267		465.94	2.8903		465.94	9.78045
466.93	0.97183		466.931	1.12416		467.03	1.52276		466.94	2.89097		466.94	9.78686
467.93	0.97168		467.929	1.1241		468.03	1.52291		467.94	2.89161		467.94	9.79344
468.929	0.97155		468.93	1.12405		469.03	1.52304		468.94	2.89086		468.94	9.79953
469.93	0.97142		469.931	1.12393		470.03	1.52314		469.94	2.89013		469.94	9.80537
470.93	0.9713		470.929	1.12368		471.03	1.52326		470.94	2.89028		470.94	9.81124
471.929	0.97117		471.93	1.12349		472.03	1.52339		471.94	2.89077		471.94	9.81746
472.93	0.97104		472.931	1.12333		473.03	1.52352		472.94	2.89141		472.94	9.82357
473.93	0.97092		473.929	1.12318		474.03	1.52364		473.94	2.89207		473.94	9.82905
474.929	0.97079		474.93	1.12305		475.03	1.52375		474.94	2.89277		474.94	9.83461
475.929	0.97066		475.93	1.12293		476.03	1.52388		475.939	2.89353		475.94	9.84025
476.93	0.97053		476.929	1.12281		477.03	1.52398		476.94	2.8943		476.94	9.84577
477.929	0.9704		477.93	1.1227		478.03	1.52394		477.94	2.89506		477.94	9.8516
478.93	0.97027		478.93	1.1226		479.03	1.52333		478.94	2.8958		478.94	9.85762
479.93	0.97014		479.929	1.12252		480.03	1.52306		479.94	2.89647		479.94	9.86342
480.929	0.97001		480.93	1.12243		481.03	1.52303		480.94	2.89714		480.94	9.86875
481.93	0.96989		481.931	1.12236		482.03	1.5231		481.94	2.89781		481.94	9.87415
482.93	0.96976		482.929	1.12229		483.03	1.52322		482.94	2.89844		482.94	9.87948
483.929	0.96964		483.93	1.12222		484.03	1.52337		483.94	2.89912		483.94	9.88491
484.93	0.96952		484.931	1.12215		485.03	1.52351		484.94	2.89974		484.94	9.89023
485.93	0.96938		485.929	1.12209		486.03	1.52365		485.94	2.90038		485.94	9.88449
486.929	0.96914		486.93	1.12202		487.03	1.52379		486.94	2.90104		486.94	9.88451
487.93	0.96887		487.931	1.12197		488.03	1.52394		487.94	2.90166		487.94	9.88988
488.93	0.96862		488.929	1.12191		489.03	1.52404		488.94	2.90223		488.94	9.89607
489.929	0.96842		489.93	1.12186		490.03	1.52416		489.94	2.90278		489.94	9.90232
490.929	0.96824		490.93	1.1218		491.03	1.52427		490.939	2.9033		490.94	9.90802
491.93	0.96808		491.929	1.12174		492.03	1.52435		491.94	2.90387		491.94	9.91391
492.929	0.96793		492.93	1.12168		493.03	1.52446		492.94	2.90447		492.94	9.92015
493.93	0.96779		493.93	1.12162		494.03	1.52462		493.94	2.90508		493.94	9.92648
494.93	0.96766		494.929	1.12156		495.03	1.52473		494.94	2.90429		494.94	9.93261
495.929	0.96754		495.93	1.12144		496.03	1.5248		495.94	2.90354		495.94	9.93843
496.93	0.96742		496.931	1.12118		497.03	1.52485		496.94	2.90378		496.94	9.94385
497.93	0.96729		497.929	1.12098		498.03	1.52489		497.94	2.90435		497.94	9.94988
498.929	0.96717		498.93	1.12081		499.03	1.52491		498.94	2.90505		498.94	9.95557
499.93	0.96706		499.931	1.12066		500.03	1.52497		499.94	2.90574		499.94	9.96139
500.932	0.96694		500.929	1.12053		501.03	1.52506		500.94	2.9064		500.94	9.9667
501.94	0.96682		501.93	1.1204		502.03	1.52511		501.94	2.90704		501.94	9.97209
502.94	0.96669		502.931	1.12029		503.03	1.52524		502.94	2.90769		502.94	9.97733
503.94	0.96657		503.929	1.12019		504.03	1.52525		503.94	2.90833		503.94	9.98268
504.94	0.96644		504.93	1.1201		505.03	1.52472		504.94	2.90891		504.94	9.98791
505.94	0.96631		505.93	1.12001		506.03	1.52448		505.939	2.9095		505.94	9.99301
506.94	0.96617		506.929	1.11994		507.03	1.52441		506.94	2.9101		506.94	9.99817
507.94	0.96604		507.93	1.11986		508.03	1.52446		507.94	2.91069		507.94	10.0029
508.94	0.96591		508.933	1.1198		509.03	1.52456		508.94	2.91126		508.94	10.0077
509.939	0.96577		509.94	1.11973		510.03	1.52468		509.94	2.91184		509.94	10.0126
510.94	0.96564		510.94	1.11967		511.03	1.52479		510.94	2.91238		510.94	10.0173
511.94	0.96549		511.94	1.1196		512.03	1.5249		511.94	2.91293		511.94	10.0109
512.94	0.96523		512.94	1.11953		513.03	1.52501		512.94	2.91348		512.94	10.0101
513.94	0.96494		513.94	1.11946		514.03	1.52507		513.94	2.91405		513.94	10.0144
514.94	0.96469		514.939	1.11939		515.037	1.52509		514.94	2.9146		514.94	10.0198
515.94	0.96447		515.94	1.11933		516.04	1.52507		515.94	2.91515		515.94	10.0255
516.94	0.96427		516.94	1.11926		517.04	1.52506		516.94	2.91571		516.94	10.0317
517.94	0.96409		517.94	1.11919		518.04	1.52511		517.94	2.91624		517.94	10.0372
518.94	0.96392		518.94	1.11912		519.04	1.52517		518.94	2.91673		518.94	10.0427
519.94	0.96377		519.94	1.11905		520.04	1.52525		519.94	2.9172		519.94	10.0481
520.94	0.96363		520.94	1.11898		521.04	1.52539		520.939	2.91633		520.94	10.0531
521.94	0.9635		521.94	1.11884		522.04	1.52549		521.94	2.91549		521.94	10.0582
522.94	0.96337		522.94	1.11858		523.04	1.52554		522.94	2.91562		522.94	10.0633
523.94	0.96325		523.94	1.11839		524.04	1.5256		523.94	2.91606		523.94	10.0683
524.939	0.96313		524.94	1.11821		525.04	1.52567		524.94	2.91665		524.94	10.0733
525.94	0.96301		525.94	1.11806		526.04	1.52569		525.94	2.91725		525.94	10.0788
526.94	0.96289		526.94	1.11791		527.04	1.52569		526.94	2.91784		526.94	10.0835
527.94	0.96276		527.94	1.11777		528.04	1.52574		527.94	2.91844		527.94	10.0881
528.94	0.96264		528.94	1.11765		529.04	1.52581		528.94	2.91904		528.94	10.0929
529.94	0.96251		529.939	1.11753		530.04	1.52576		529.94	2.91963		529.94	10.0975
530.94	0.96238		530.94	1.11742		531.04	1.52517		530.94	2.92023		530.94	10.1025
531.94	0.96225		531.94	1.11732		532.04	1.52489		531.94	2.92078		531.94	10.1077
532.94	0.96212		532.94	1.11722		533.04	1.52482		532.94	2.92125		532.94	10.1128
533.94	0.96199		533.94	1.11714		534.04	1.52485		533.94	2.92173		533.94	10.1181
534.94	0.96185		534.94	1.11705		535.04	1.52489		534.94	2.92225		534.94	10.1235
535.94	0.96171		535.94	1.11697		536.04	1.52495		535.939	2.92282		535.94	10.1287
536.94	0.96158		536.94	1.11689		537.04	1.52501		536.94	2.92335		536.94	10.1327
537.94	0.96143		537.94	1.11681		538.04	1.52506		537.94	2.92388		537.94	10.1259
538.94	0.96118		538.94	1.11673		539.04	1.52513		538.94	2.92436		538.94	10.1253
539.939	0.96091		539.94	1.11665		540.04	1.52515		539.94	2.92489		539.94	10.1302
540.94	0.96067		540.94	1.11657		541.04	1.52516		540.94	2.92539		540.94	10.136
541.94	0.96047		541.94	1.1165		542.04	1.52522		541.94	2.92589		541.94	10.1417
542.94	0.96029		542.94	1.11642		543.04	1.52529		542.94	2.92639		542.94	10.1476
543.94	0.96012		543.94	1.11636		544.04	1.52534		543.94	2.9269		543.94	10.1533
544.94	0.95996		544.939	1.11628		545.04	1.52539		544.947	2.92746		544.94	10.1586
545.94	0.95982		545.94	1.11619		546.04	1.52543		545.95	2.92801		545.94	10.1637
546.94	0.95968		546.94	1.11611		547.04	1.5255		546.95	2.92712		546.94	10.1687
547.94	0.95956		547.94	1.11595		548.04	1.52557		547.95	2.92623		547.948	10.174
548.94	0.95944		548.94	1.11567		549.04	1.52565		548.95	2.92626		548.95	10.1786
549.94	0.95932		549.94	1.11547		550.04	1.52575		549.95	2.92664		549.95	10.1835
550.94	0.9592		550.94	1.11529		551.04	1.52584		550.95	2.92718		550.95	10.1885
551.94	0.95907		551.94	1.11512		552.04	1.52587		551.95	2.92779		551.95	10.1933
552.94	0.95893		552.94	1.11496		553.04	1.52588		552.95	2.92839		552.95	10.1987
553.94	0.9588		553.94	1.11482		554.04	1.52597		553.95	2.92898		553.95	10.2041
554.939	0.95866		554.94	1.11469		555.04	1.52611		554.95	2.92952		554.95	10.2093
555.94	0.95853		555.94	1.11457		556.04	1.52609		555.95	2.93002		555.95	10.2142
556.94	0.95839		556.94	1.11447		557.04	1.52549		556.95	2.93055		556.95	10.2188
557.94	0.95826		557.94	1.11437		558.04	1.52518		557.95	2.93111		557.951	10.2233
558.94	0.95813		558.94	1.11428		559.04	1.52509		558.95	2.93164		558.95	10.2275
559.94	0.95799		559.939	1.11419		560.04	1.52513		559.95	2.93214		559.95	10.232
560.94	0.95785		560.94	1.11411		561.04	1.52522		560.95	2.93261		560.95	10.2368
561.94	0.95771		561.94	1.11402		562.04	1.52527		561.95	2.93306		561.95	10.2414
562.94	0.95757		562.94	1.11394		563.04	1.52532		562.95	2.9335		562.95	10.2455
563.94	0.95742		563.94	1.11387		564.04	1.52535		563.95	2.93393		563.95	10.2386
564.94	0.95716		564.94	1.1138		565.04	1.52538		564.95	2.93438		564.95	10.2373
565.94	0.95689		565.94	1.11372		566.04	1.52541		565.95	2.93482		565.95	10.2413
566.94	0.95664		566.94	1.11365		567.04	1.52546		566.95	2.93528		566.95	10.2469
567.94	0.95641		567.94	1.11358		568.04	1.5255		567.95	2.93575		567.95	10.2522
568.94	0.95621		568.94	1.11352		569.04	1.52554		568.95	2.93623		568.95	10.2574
569.939	0.95603		569.94	1.11345		570.04	1.5256		569.95	2.93674		569.95	10.2624
570.94	0.95587		570.94	1.11338		571.04	1.52564		570.95	2.93725		570.95	10.2674
571.94	0.95572		571.94	1.11331		572.04	1.52569		571.95	2.93769		571.95	10.272
572.94	0.95557		572.94	1.11324		573.04	1.52576		572.95	2.93675		572.951	10.2769
573.94	0.95543		573.94	1.1131		574.04	1.52579		573.95	2.93585		573.95	10.2817
574.94	0.9553		574.939	1.11283		575.04	1.52583		574.95	2.93592		574.95	10.2864
575.94	0.95518		575.94	1.11263		576.04	1.52582		575.95	2.93628		575.95	10.291
576.94	0.95506		576.94	1.11245		577.04	1.52572		576.95	2.9367		576.95	10.2956
577.94	0.95493		577.94	1.11228		578.04	1.52566		577.95	2.93718		577.95	10.3004
578.94	0.95481		578.94	1.11214		579.04	1.52567		578.95	2.9377		578.95	10.3053
579.94	0.95468		579.94	1.112		580.04	1.52566		579.95	2.93821		579.95	10.3098
580.94	0.95455		580.94	1.11188		581.04	1.5257		580.95	2.93871		580.95	10.3147
581.94	0.95442		581.94	1.11176		582.04	1.52559		581.95	2.93923		581.95	10.3194
582.94	0.95429		582.94	1.11166		583.04	1.52502		582.95	2.93974		582.95	10.3238
583.94	0.95416		583.94	1.11156		584.04	1.52476		583.95	2.9403		583.95	10.3282
584.939	0.95402		584.94	1.11147		585.04	1.5247		584.95	2.94088		584.95	10.3328
585.94	0.95389		585.94	1.11138		586.04	1.52473		585.95	2.94141		585.95	10.3375
586.94	0.95375		586.94	1.1113		587.04	1.52478		586.95	2.94187		586.95	10.342
587.94	0.95361		587.94	1.11122		588.04	1.52486		587.95	2.94231		587.951	10.3463
588.94	0.95346		588.94	1.11114		589.04	1.52494		588.95	2.94274		588.95	10.3498
589.94	0.95331		589.939	1.11105		590.04	1.52504		589.95	2.94319		589.95	10.3429
590.94	0.95306		590.94	1.11097		591.04	1.52508		590.95	2.9436		590.95	10.3412
591.94	0.95279		591.94	1.11089		592.04	1.52512		591.95	2.94401		591.95	10.345
592.94	0.95256		592.94	1.11081		593.04	1.52519		592.95	2.9444		592.95	10.35
593.94	0.95234		593.94	1.11073		594.04	1.52527		593.95	2.94477		593.95	10.3551
594.94	0.95215		594.94	1.11065		595.04	1.52534		594.95	2.94515		594.95	10.3604
595.94	0.95198		595.94	1.11056		596.04	1.52537		595.95	2.94552		595.95	10.3651
596.94	0.95183		596.94	1.11048		597.04	1.52535		596.95	2.94588		596.95	10.3692
597.94	0.95168		597.94	1.1104		598.04	1.52531		597.95	2.94627		597.95	10.3735
598.94	0.95154		598.94	1.11032		599.04	1.52527		598.95	2.94523		598.95	10.3777
599.939	0.95141		599.94	1.11015		600.04	1.52526		599.95	2.94426		599.95	10.382
600.94	0.95128		600.94	1.10987		601.04	1.52528		600.95	2.94422		600.95	10.3866
601.94	0.95116		601.94	1.10966		602.04	1.52525		601.95	2.94452		601.95	10.3908
602.94	0.95104		602.94	1.10946		603.04	1.52526		602.95	2.94495		602.951	10.3954
603.94	0.95092		603.94	1.10929		604.04	1.52527		603.95	2.94544		603.95	10.3997
604.94	0.95079		604.939	1.10912		605.04	1.52528		604.95	2.94595		604.95	10.404
605.94	0.95068		605.94	1.10897		606.04	1.52528		605.95	2.94643		605.95	10.4087
606.94	0.95056		606.94	1.10883		607.04	1.52531		606.95	2.94692		606.95	10.4136
607.94	0.95044		607.94	1.10869		608.04	1.5252		607.95	2.94739		607.95	10.4183
608.94	0.95032		608.94	1.10857		609.04	1.52459		608.95	2.94784		608.95	10.4226
609.94	0.9502		609.94	1.10846		610.04	1.52428		609.95	2.9483		609.95	10.4271
610.94	0.95007		610.94	1.10835		611.04	1.52418		610.95	2.94876		610.95	10.4315
611.94	0.94995		611.94	1.10824		612.04	1.52419		611.95	2.94917		611.95	10.4355
612.94	0.94983		612.94	1.10815		613.04	1.5243		612.95	2.94959		612.95	10.4394
613.94	0.94971		613.94	1.10805		614.04	1.5244		613.95	2.95		613.95	10.4434
614.939	0.94959		614.94	1.10796		615.04	1.52448		614.95	2.95039		614.95	10.4464
615.94	0.94945		615.94	1.10786		616.04	1.52457		615.95	2.95082		615.95	10.4388
616.94	0.9492		616.94	1.10777		617.04	1.52462		616.95	2.95123		616.95	10.437
617.94	0.94894		617.94	1.10768		618.04	1.52464		617.95	2.9516		617.951	10.4403
618.94	0.94871		618.94	1.1076		619.04	1.52461		618.95	2.95199		618.95	10.4448
619.94	0.94851		619.939	1.10752		620.04	1.52452		619.95	2.95238		619.95	10.449
620.94	0.94833		620.94	1.10744		621.04	1.52446		620.95	2.95276		620.95	10.4535
621.94	0.94817		621.94	1.10735		622.04	1.52444		621.95	2.95312		621.95	10.458
622.94	0.94801		622.94	1.10727		623.04	1.52443		622.95	2.9535		622.95	10.4618
623.94	0.94787		623.94	1.10719		624.04	1.52443		623.95	2.95386		623.95	10.4656
624.94	0.94774		624.94	1.1071		625.04	1.52443		624.95	2.9528		624.95	10.4694
625.94	0.94762		625.94	1.10693		626.04	1.52445		625.95	2.95182		625.95	10.4732
626.94	0.94749		626.94	1.10666		627.04	1.52448		626.95	2.95173		626.95	10.4773
627.94	0.94736		627.94	1.10646		628.04	1.52449		627.95	2.95196		627.95	10.4813
628.94	0.94724		628.94	1.10627		629.04	1.52449		628.95	2.9523		628.95	10.4855
629.939	0.94711		629.94	1.10609		630.04	1.52449		629.95	2.95271		629.95	10.4897
630.94	0.94697		630.94	1.10593		631.04	1.52451		630.95	2.95313		630.95	10.4939
631.94	0.94683		631.94	1.10578		632.04	1.52455		631.95	2.95355		631.95	10.4981
632.94	0.9467		632.94	1.10564		633.04	1.52458		632.95	2.95395		632.951	10.5023
633.94	0.94657		633.94	1.10551		634.04	1.52437		633.95	2.95437		633.95	10.5064
634.94	0.94645		634.939	1.1054		635.04	1.52368		634.95	2.95473		634.95	10.5112
635.948	0.94632		635.94	1.10528		636.04	1.52333		635.95	2.95515		635.95	10.5156
636.95	0.9462		636.94	1.10517		637.04	1.52318		636.95	2.95554		636.95	10.5197
637.95	0.94607		637.94	1.10507		638.04	1.52312		637.95	2.95594		637.95	10.5236
638.95	0.94594		638.94	1.10498		639.04	1.52309		638.95	2.95633		638.95	10.5275
639.95	0.94581		639.94	1.10488		640.04	1.52307		639.95	2.9567		639.95	10.5312
640.95	0.94568		640.94	1.10479		641.04	1.52308		640.95	2.95707		640.95	10.534
641.95	0.94555		641.94	1.1047		642.04	1.52311		641.95	2.95736		641.95	10.5261
642.95	0.94529		642.946	1.10461		643.04	1.52314		642.95	2.95767		642.95	10.5242
643.949	0.94502		643.95	1.10452		644.04	1.52317		643.95	2.95803		643.95	10.5273
644.95	0.94478		644.95	1.10443		645.04	1.52316		644.95	2.95837		644.95	10.5317
645.95	0.94457		645.95	1.10435		646.04	1.52313		645.95	2.9587		645.95	10.5359
646.949	0.94439		646.95	1.10426		647.04	1.52309		646.95	2.95902		646.95	10.5403
647.95	0.94422		647.95	1.10418		648.046	1.52306		647.95	2.95939		647.951	10.5444
648.95	0.94407		648.95	1.10409		649.05	1.52304		648.95	2.95971		648.95	10.5488
649.949	0.94392		649.95	1.10401		650.05	1.52302		649.95	2.96003		649.95	10.5526
650.95	0.94379		650.95	1.10393		651.05	1.52302		650.95	2.95893		650.95	10.5566
651.95	0.94366		651.95	1.10375		652.05	1.52299		651.95	2.95795		651.95	10.5603
652.95	0.94354		652.95	1.10347		653.051	1.52298		652.95	2.95791		652.95	10.5639
653.95	0.94342		653.95	1.10327		654.05	1.523		653.95	2.95816		653.95	10.5675
654.95	0.94331		654.95	1.10308		655.05	1.52297		654.95	2.95854		654.95	10.571
655.95	0.9432		655.95	1.10291		656.05	1.52293		655.95	2.95896		655.95	10.575
656.95	0.94308		656.95	1.10275		657.05	1.5229		656.95	2.95938		656.95	10.5785
657.95	0.94296		657.95	1.1026		658.05	1.5229		657.95	2.9598		657.95	10.5824
658.949	0.94283		658.95	1.10247		659.05	1.52294		658.95	2.96018		658.95	10.5861
659.95	0.9427		659.95	1.10234		660.05	1.52276		659.95	2.96052		659.95	10.5897
660.95	0.94257		660.95	1.10222		661.05	1.52215		660.95	2.96086		660.95	10.5931
661.949	0.94244		661.95	1.10212		662.05	1.52186		661.95	2.96123		661.95	10.5966
662.95	0.94231		662.95	1.10202		663.05	1.52172		662.95	2.96161		662.951	10.6
663.95	0.94218		663.95	1.10192		664.05	1.52168		663.95	2.96198		663.95	10.6033
664.949	0.94205		664.95	1.10183		665.05	1.52174		664.95	2.96231		664.95	10.6066
665.95	0.94192		665.95	1.10173		666.05	1.52182		665.95	2.96267		665.95	10.6099
666.95	0.94179		666.95	1.10164		667.05	1.52186		666.95	2.96296		666.95	10.6126
667.95	0.94165		667.95	1.10155		668.051	1.52191		667.95	2.96322		667.95	10.6044
668.95	0.9414		668.95	1.10147		669.05	1.52195		668.95	2.96353		668.95	10.6025
669.95	0.94114		669.95	1.10139		670.05	1.522		669.95	2.96384		669.95	10.6055
670.95	0.94091		670.95	1.10131		671.05	1.52204		670.95	2.9641		670.95	10.6094
671.95	0.9407		671.95	1.10123		672.05	1.52202		671.95	2.96436		671.95	10.6134
672.95	0.94051		672.95	1.10115		673.05	1.52197		672.95	2.96463		672.95	10.6173
673.949	0.94033		673.95	1.10108		674.05	1.52196		673.95	2.96493		673.95	10.6212
674.95	0.94017		674.95	1.101		675.05	1.52196		674.95	2.9652		674.95	10.6247
675.95	0.94002		675.95	1.10093		676.05	1.52191		675.95	2.96545		675.95	10.628
676.949	0.93987		676.95	1.10085		677.05	1.52187		676.95	2.9643		676.95	10.6314
677.95	0.93973		677.95	1.10068		678.05	1.5218		677.95	2.96325		677.951	10.6349
678.95	0.93959		678.95	1.10042		679.05	1.52171		678.956	2.96317		678.95	10.6387
679.949	0.93946		679.95	1.10022		680.05	1.52163		679.96	2.96335		679.95	10.6423
680.95	0.93932		680.95	1.10005		681.05	1.52154		680.96	2.96365		680.95	10.6457
681.95	0.93919		681.95	1.0999		682.05	1.52149		681.96	2.96402		681.956	10.6486
682.95	0.93906		682.95	1.09975		683.051	1.52148		682.96	2.96442		682.96	10.6516
683.95	0.93892		683.95	1.09962		684.05	1.52149		683.96	2.96484		683.96	10.6547
684.95	0.93878		684.95	1.0995		685.05	1.52152		684.96	2.96519		684.96	10.6577
685.95	0.93864		685.95	1.0994		686.05	1.52132		685.96	2.96555		685.96	10.661
686.95	0.9385		686.95	1.09929		687.05	1.52072		686.96	2.96587		686.96	10.6644
687.95	0.93836		687.95	1.09919		688.05	1.52046		687.96	2.96623		687.96	10.6682
688.949	0.93822		688.95	1.09909		689.05	1.52035		688.96	2.96663		688.96	10.6714
689.95	0.93809		689.95	1.09901		690.05	1.52036		689.96	2.96698		689.96	10.6748
690.95	0.93795		690.95	1.09892		691.05	1.52042		690.96	2.96733		690.96	10.678
691.949	0.93783		691.95	1.09882		692.05	1.5205		691.96	2.96769		691.96	10.6814
692.95	0.93769		692.95	1.09874		693.05	1.52049		692.96	2.96804		692.96	10.6842
693.95	0.93754		693.95	1.09865		694.05	1.52052		693.96	2.96842		693.96	10.6761
694.949	0.93727		694.95	1.09857		695.05	1.52055		694.96	2.9688		694.96	10.6736
695.95	0.93701		695.95	1.0985		696.05	1.52052		695.96	2.96917		695.959	10.6762
696.95	0.93677		696.95	1.09842		697.05	1.52052		696.96	2.96952		696.96	10.6802
697.95	0.93656		697.95	1.09834		698.051	1.52047		697.96	2.96983		697.96	10.6843
698.95	0.93638		698.95	1.09826		699.05	1.52044		698.959	2.97011		698.96	10.6882
699.95	0.9362		699.95	1.09818		700.05	1.52045		699.96	2.97037		699.96	10.692
700.95	0.93604		700.95	1.0981		701.05	1.52045		700.96	2.9706		700.96	10.6957
701.95	0.93589		701.95	1.09802		702.05	1.52045		701.96	2.9708		701.96	10.6993
702.95	0.93575		702.95	1.09793		703.05	1.52043		702.96	2.96962		702.96	10.7028
703.949	0.93561		703.95	1.09776		704.05	1.52037		703.96	2.96857		703.96	10.7062
704.95	0.93548		704.95	1.09749		705.05	1.52029		704.96	2.96844		704.96	10.7095
705.95	0.93535		705.95	1.09728		706.05	1.5202		705.96	2.9686		705.96	10.7131
706.949	0.93521		706.95	1.0971		707.051	1.52009		706.961	2.96883		706.96	10.7167
707.95	0.93508		707.95	1.09692		708.05	1.52002		707.96	2.9691		707.96	10.72
708.95	0.93495		708.95	1.09677		709.05	1.51996		708.96	2.96942		708.96	10.7226
709.949	0.93483		709.95	1.09662		710.05	1.51995		709.96	2.96978		709.96	10.7256
710.95	0.93471		710.95	1.0965		711.05	1.51998		710.96	2.97013		710.959	10.7291
711.95	0.93459		711.95	1.09638		712.05	1.51975		711.96	2.97042		711.96	10.7325
712.95	0.93447		712.95	1.09626		713.051	1.51911		712.96	2.97074		712.96	10.7362
713.95	0.93435		713.95	1.09616		714.05	1.51885		713.959	2.97111		713.96	10.7395
714.95	0.93423		714.95	1.09606		715.05	1.51879		714.96	2.97148		714.96	10.7427
715.95	0.93411		715.95	1.09597		716.05	1.51884		715.96	2.97178		715.96	10.7454
716.95	0.93398		716.95	1.09588		717.05	1.51892		716.96	2.97201		716.96	10.7482
717.95	0.93386		717.95	1.0958		718.05	1.51897		717.96	2.97222		717.96	10.7512
718.949	0.93375		718.95	1.09571		719.05	1.51901		718.96	2.97247		718.96	10.7532
719.95	0.93362		719.95	1.09563		720.05	1.51905		719.96	2.97273		719.96	10.7444
720.95	0.93337		720.95	1.09555		721.05	1.51908		720.96	2.97296		720.96	10.7419
721.949	0.93312		721.95	1.09547		722.051	1.51914		721.961	2.97315		721.96	10.7446
722.95	0.9329		722.95	1.09539		723.05	1.51921		722.96	2.9734		722.96	10.7484
723.95	0.9327		723.95	1.09531		724.05	1.51923		723.96	2.97365		723.96	10.7518
724.949	0.93253		724.95	1.09523		725.05	1.51923		724.96	2.97393		724.96	10.7557
725.95	0.93237		725.95	1.09515		726.05	1.51922		725.96	2.97422		725.959	10.7593
726.95	0.93222		726.95	1.09506		727.05	1.5192		726.96	2.97445		726.96	10.763
727.95	0.93207		727.95	1.09498		728.051	1.51917		727.96	2.97464		727.96	10.7666
728.95	0.93193		728.95	1.0949		729.05	1.51914		728.959	2.9734		728.96	10.77
729.95	0.9318		729.95	1.09472		730.05	1.5191		729.96	2.97228		729.96	10.7734
730.95	0.93168		730.95	1.09444		731.05	1.51903		730.96	2.97213		730.96	10.7764
731.95	0.93156		731.95	1.09424		732.05	1.51897		731.96	2.97236		731.96	10.7794
732.95	0.93144		732.95	1.09405		733.05	1.519		732.96	2.97272		732.96	10.7826
733.949	0.93131		733.95	1.09388		734.05	1.51904		733.96	2.97308		733.96	10.7856
734.95	0.93119		734.95	1.09373		735.05	1.51904		734.96	2.97343		734.96	10.7887
735.95	0.93106		735.95	1.09359		736.05	1.51903		735.96	2.97377		735.96	10.7918
736.949	0.93093		736.95	1.09347		737.051	1.51902		736.961	2.97409		736.96	10.7949
737.95	0.9308		737.95	1.09335		738.05	1.51873		737.96	2.97442		737.96	10.7977
738.95	0.93067		738.95	1.09325		739.05	1.51815		738.96	2.97469		738.96	10.8008
739.949	0.93054		739.95	1.09315		740.05	1.51795		739.96	2.97495		739.96	10.8037
740.95	0.93041		740.95	1.09305		741.05	1.51788		740.96	2.97523		740.959	10.8061
741.95	0.93028		741.95	1.09296		742.05	1.51785		741.96	2.97549		741.96	10.8089
742.95	0.93015		742.95	1.09287		743.051	1.51784		742.96	2.97577		742.96	10.8118
743.95	0.93001		743.95	1.09278		744.05	1.51783		743.959	2.97605		743.96	10.8146
744.95	0.92988		744.95	1.09269		745.05	1.51784		744.96	2.97626		744.96	10.8164
745.95	0.92973		745.95	1.0926		746.05	1.51783		745.96	2.97649		745.96	10.8077
746.95	0.92948		746.95	1.09252		747.05	1.51785		746.96	2.97673		746.96	10.8048
747.95	0.92921		747.95	1.09244		748.05	1.51788		747.96	2.977		747.96	10.8068
748.949	0.92898		748.95	1.09235		749.05	1.51786		748.96	2.97725		748.96	10.8103
749.95	0.92877		749.95	1.09227		750.05	1.51784		749.96	2.97747		749.96	10.8137
750.95	0.92858		750.95	1.09219		751.05	1.51783		750.96	2.97768		750.96	10.8167
751.949	0.92842		751.95	1.09211		752.051	1.51785		751.961	2.97788		751.96	10.8199
752.95	0.92827		752.95	1.09203		753.05	1.51782		752.96	2.9781		752.96	10.8232
753.95	0.92813		753.95	1.09195		754.05	1.51777		753.96	2.97828		753.96	10.8262
754.949	0.92799		754.95	1.09186		755.05	1.51775		754.96	2.97704		754.96	10.8292
755.95	0.92786		755.95	1.09167		756.05	1.51779		755.96	2.97598		755.959	10.8326
756.95	0.92773		756.95	1.09139		757.05	1.51782		756.96	2.97588		756.96	10.8359
757.95	0.9276		757.95	1.09118		758.051	1.51778		757.96	2.97608		757.96	10.8388
758.95	0.92747		758.95	1.09099		759.05	1.51773		758.959	2.97637		758.96	10.8416
759.95	0.92735		759.95	1.09082		760.05	1.51769		759.96	2.97673		759.96	10.8444
760.95	0.92722		760.95	1.09066		761.05	1.51768		760.96	2.97704		760.96	10.8471
761.95	0.9271		761.95	1.09052		762.05	1.51767		761.96	2.97742		761.96	10.8499
762.95	0.92697		762.95	1.09038		763.05	1.51764		762.96	2.97781		762.96	10.8528
763.949	0.92684		763.95	1.09026		764.05	1.51733		763.96	2.97809		763.96	10.8558
764.95	0.92671		764.95	1.09014		765.05	1.51668		764.96	2.97837		764.96	10.8585
765.95	0.92657		765.95	1.09003		766.05	1.5164		765.96	2.97861		765.96	10.8609
766.949	0.92644		766.95	1.08993		767.051	1.51631		766.961	2.97887		766.96	10.8634
767.95	0.92631		767.95	1.08983		768.05	1.51634		767.96	2.97912		767.96	10.8657
768.95	0.92618		768.95	1.08974		769.05	1.5164		768.96	2.97937		768.96	10.8681
769.957	0.92606		769.95	1.08965		770.05	1.51645		769.96	2.97962		769.96	10.8707
770.96	0.92594		770.95	1.08957		771.05	1.51652		770.96	2.97989		770.959	10.8727
771.959	0.9258		771.95	1.08949		772.05	1.51658		771.96	2.98015		771.96	10.8644
772.959	0.92554		772.95	1.08941		773.051	1.51658		772.96	2.98042		772.96	10.8613
773.96	0.92528		773.95	1.08934		774.05	1.51659		773.959	2.98067		773.96	10.8633
774.959	0.92505		774.95	1.08926		775.05	1.51662		774.96	2.98092		774.96	10.8665
775.96	0.92485		775.952	1.08918		776.05	1.51662		775.96	2.98118		775.96	10.8698
776.96	0.92467		776.96	1.08911		777.05	1.51661		776.96	2.98142		776.96	10.8734
777.959	0.92451		777.96	1.08903		778.05	1.51661		777.96	2.98163		777.96	10.8765
778.96	0.92436		778.96	1.08895		779.05	1.51659		778.96	2.98186		778.96	10.8794
779.96	0.92422		779.96	1.08886		780.05	1.5166		779.96	2.98209		779.96	10.8822
780.959	0.92408		780.96	1.08878		781.052	1.51658		780.96	2.98083		780.96	10.885
781.96	0.92395		781.96	1.08859		782.059	1.51656		781.961	2.97977		781.96	10.8878
782.96	0.92382		782.96	1.08831		783.06	1.51656		782.96	2.97961		782.96	10.8907
783.959	0.92369		783.96	1.08811		784.06	1.51651		783.96	2.97976		783.96	10.8935
784.96	0.92356		784.96	1.08792		785.059	1.51642		784.96	2.98001		784.96	10.8967
785.96	0.92343		785.96	1.08775		786.06	1.51636		785.96	2.9803		785.959	10.8999
786.959	0.92331		786.96	1.0876		787.061	1.51631		786.96	2.98058		786.96	10.903
787.959	0.92318		787.96	1.08745		788.06	1.5163		787.96	2.9808		787.96	10.9059
788.96	0.92306		788.96	1.08733		789.06	1.51629		788.959	2.98105		788.96	10.9081
789.959	0.92294		789.96	1.08721		790.061	1.51592		789.96	2.9813		789.96	10.9105
790.96	0.92281		790.96	1.08711		791.059	1.51527		790.96	2.98158		790.96	10.9129
791.96	0.92267		791.96	1.08701		792.06	1.51499		791.96	2.98182		791.96	10.9155
792.959	0.92253		792.96	1.08692		793.061	1.51487		792.96	2.98203		792.96	10.9179
793.959	0.92238		793.96	1.08684		794.06	1.51482		793.96	2.98225		793.96	10.9204
794.96	0.92223		794.96	1.08676		795.06	1.51482		794.96	2.98246		794.96	10.923
795.959	0.92209		795.96	1.08667		796.061	1.51482		795.96	2.98269		795.96	10.9259
796.96	0.92194		796.96	1.08659		797.059	1.51486		796.961	2.98292		796.96	10.9278
797.96	0.92179		797.96	1.08651		798.06	1.51492		797.96	2.98314		797.96	10.9192
798.959	0.92153		798.96	1.08644		799.06	1.51499		798.96	2.98334		798.96	10.916
799.96	0.92126		799.96	1.08636		800.059	1.51506		799.96	2.98356		799.96	10.9177
800.96	0.92102		800.96	1.08628		801.06	1.51507		800.96	2.98379		800.959	10.9209
801.959	0.92082		801.96	1.08621		802.061	1.51506		801.96	2.984		801.96	10.9245
802.959	0.92063		802.96	1.08614		803.06	1.51504		802.96	2.9842		802.96	10.9278
803.96	0.92045		803.96	1.08607		804.06	1.51503		803.959	2.98437		803.96	10.9305
804.959	0.9203		804.96	1.08599		805.061	1.515		804.96	2.98457		804.96	10.9331
805.96	0.92014		805.96	1.08591		806.059	1.51494		805.96	2.98478		805.96	10.9357
806.96	0.92		806.96	1.08582		807.06	1.51492		806.96	2.98347		806.96	10.9383
807.959	0.91987		807.96	1.08563		808.061	1.51489		807.96	2.98224		807.96	10.9408
808.959	0.91975		808.96	1.08536		809.06	1.51483		808.96	2.98197		808.96	10.9435
809.96	0.91963		809.96	1.08516		810.06	1.51477		809.96	2.98205		809.96	10.9461
810.959	0.9195		810.96	1.08498		811.061	1.51467		810.96	2.98227		810.96	10.9488
811.96	0.91938		811.96	1.08481		812.059	1.51458		811.961	2.98257		811.96	10.9517
812.96	0.91925		812.96	1.08465		813.06	1.5145		812.965	2.98286		812.96	10.9547
813.959	0.91912		813.96	1.08451		814.06	1.51446		813.971	2.98318		813.96	10.9576
814.96	0.919		814.96	1.08439		815.059	1.51447		814.97	2.98347		814.96	10.9609
815.96	0.91887		815.96	1.08427		816.06	1.51414		815.97	2.98376		815.965	10.9638
816.959	0.91875		816.96	1.08415		817.061	1.51348		816.97	2.98398		816.97	10.9662
817.959	0.91862		817.96	1.08405		818.06	1.5132		817.97	2.9842		817.97	10.9685
818.96	0.9185		818.96	1.08395		819.06	1.5131		818.97	2.98444		818.97	10.9707
819.959	0.91838		819.96	1.08387		820.061	1.51311		819.97	2.98471		819.97	10.9733
820.96	0.91826		820.96	1.08378		821.059	1.51312		820.969	2.98495		820.97	10.9759
821.96	0.91814		821.96	1.0837		822.06	1.51308		821.97	2.98517		821.97	10.9788
822.959	0.91801		822.96	1.08361		823.061	1.513		822.97	2.98536		822.97	10.9808
823.959	0.91786		823.96	1.08353		824.06	1.51293		823.97	2.98559		823.97	10.9718
824.96	0.91761		824.96	1.08345		825.06	1.51291		824.97	2.98577		824.97	10.9685
825.959	0.91735		825.96	1.08337		826.061	1.5129		825.97	2.98594		825.97	10.9698
826.96	0.91712		826.96	1.08329		827.059	1.51288		826.969	2.98612		826.97	10.9724
827.96	0.91691		827.96	1.08321		828.06	1.51283		827.97	2.98633		827.97	10.9756
828.959	0.91674		828.96	1.08313		829.06	1.51282		828.971	2.98654		828.97	10.9789
829.96	0.91658		829.96	1.08306		830.059	1.51283		829.97	2.98671		829.97	10.9819
830.96	0.91644		830.96	1.08298		831.06	1.51282		830.97	2.98688		830.97	10.9849
831.959	0.9163		831.96	1.08289		832.061	1.5128		831.97	2.98709		831.97	10.9876
832.959	0.91618		832.96	1.08282		833.06	1.51278		832.97	2.98584		832.97	10.9905
833.96	0.91606		833.96	1.08263		834.06	1.51279		833.97	2.9847		833.97	10.9931
834.959	0.91593		834.96	1.08237		835.061	1.51277		834.97	2.98443		834.97	10.9955
835.96	0.91581		835.96	1.08217		836.059	1.51275		835.969	2.98451		835.97	10.9982
836.96	0.91569		836.96	1.082		837.06	1.51271		836.97	2.98468		836.97	11.0008
837.959	0.91559		837.96	1.08184		838.061	1.51268		837.97	2.9849		837.97	11.003
838.959	0.91548		838.96	1.08169		839.06	1.51265		838.97	2.98513		838.97	11.005
839.96	0.91537		839.96	1.08156		840.06	1.5126		839.97	2.98535		839.97	11.0074
840.959	0.91525		840.96	1.08144		841.061	1.51253		840.97	2.98557		840.97	11.0097
841.96	0.91514		841.96	1.08133		842.059	1.51216		841.969	2.98582		841.97	11.0118
842.96	0.91502		842.96	1.08123		843.06	1.51152		842.97	2.98606		842.97	11.0143
843.959	0.9149		843.96	1.08114		844.06	1.51121		843.971	2.98626		843.97	11.0167
844.96	0.91478		844.96	1.08105		845.059	1.51107		844.97	2.98646		844.97	11.0188
845.96	0.91466		845.96	1.08097		846.06	1.51102		845.97	2.98664		845.97	11.021
846.959	0.91454		846.96	1.08089		847.061	1.51103		846.97	2.98689		846.97	11.0233
847.959	0.91442		847.96	1.08082		848.06	1.51101		847.97	2.98709		847.97	11.0251
848.96	0.91431		848.96	1.08075		849.06	1.51097		848.97	2.98732		848.97	11.0261
849.959	0.91417		849.96	1.08068		850.061	1.51097		849.97	2.98757		849.97	11.0168
850.96	0.91391		850.96	1.08061		851.059	1.51097		850.969	2.98779		850.97	11.0136
851.96	0.91365		851.96	1.08054		852.06	1.51097		851.97	2.98801		851.97	11.0156
852.959	0.91342		852.96	1.08048		853.061	1.51094		852.97	2.98824		852.97	11.0188
853.959	0.91322		853.96	1.08041		854.06	1.51089		853.97	2.98846		853.97	11.0221
854.96	0.91304		854.96	1.08033		855.06	1.51084		854.97	2.98864		854.97	11.0247
855.959	0.91287		855.96	1.08026		856.061	1.51082		855.97	2.98883		855.97	11.0269
856.96	0.91272		856.96	1.08019		857.059	1.51079		856.969	2.98903		856.97	11.029
857.96	0.91258		857.96	1.08011		858.06	1.51077		857.97	2.9892		857.97	11.0317
858.959	0.91245		858.96	1.08004		859.06	1.51078		858.971	2.98788		858.97	11.0346
859.96	0.91233		859.96	1.07984		860.059	1.51076		859.97	2.98674		859.97	11.037
860.96	0.91222		860.96	1.07959		861.06	1.51071		860.97	2.98649		860.97	11.0395
861.959	0.91211		861.96	1.07939		862.061	1.51065		861.97	2.98653		861.97	11.0417
862.959	0.912		862.96	1.07922		863.06	1.51055		862.97	2.98672		862.97	11.044
863.96	0.91189		863.96	1.07906		864.06	1.51044		863.97	2.98701		863.97	11.0466
864.959	0.91178		864.96	1.07892		865.061	1.5103		864.97	2.9873		864.97	11.0493
865.96	0.91167		865.96	1.07878		866.059	1.51013		865.969	2.98755		865.97	11.0516
866.96	0.91155		866.96	1.07866		867.06	1.50993		866.97	2.98777		866.97	11.0537
867.959	0.91143		867.96	1.07855		868.061	1.50941		867.97	2.98799		867.97	11.0555
868.959	0.91132		868.96	1.07844		869.06	1.50872		868.97	2.9882		868.97	11.0575
869.96	0.9112		869.96	1.07834		870.06	1.50846		869.97	2.9884		869.97	11.0594
870.959	0.91109		870.96	1.07825		871.061	1.50835		870.97	2.98861		870.97	11.0614
871.96	0.91097		871.96	1.07816		872.059	1.50831		871.969	2.98886		871.97	11.0633
872.96	0.91085		872.96	1.07808		873.06	1.50832		872.97	2.98912		872.97	11.065
873.959	0.91073		873.96	1.078		874.06	1.50838		873.971	2.98934		873.97	11.0664
874.96	0.91061		874.96	1.07792		875.059	1.50841		874.97	2.98955		874.97	11.0674
875.96	0.91047		875.96	1.07785		876.06	1.50837		875.97	2.98975		875.97	11.0574
876.959	0.91022		876.96	1.07778		877.061	1.5083		876.97	2.98989		876.97	11.0535
877.959	0.90998		877.96	1.07771		878.06	1.50821		877.97	2.99004		877.97	11.0552
878.96	0.90976		878.96	1.07764		879.06	1.50815		878.97	2.99022		878.97	11.0579
879.959	0.90958		879.96	1.07756		880.061	1.5081		879.97	2.99038		879.97	11.0607
880.96	0.90941		880.96	1.0775		881.059	1.50807		880.969	2.99051		880.97	11.0637
881.96	0.90926		881.96	1.07743		882.06	1.50804		881.97	2.99064		881.97	11.0667
882.959	0.90912		882.96	1.07736		883.061	1.50801		882.97	2.99073		882.97	11.0694
883.959	0.909		883.96	1.0773		884.06	1.50794		883.97	2.99084		883.97	11.0718
884.96	0.90888		884.96	1.07723		885.06	1.50784		884.97	2.98946		884.97	11.074
885.959	0.90877		885.96	1.07704		886.061	1.50778		885.97	2.98827		885.97	11.076
886.96	0.90866		886.96	1.0768		887.059	1.50775		886.969	2.98797		886.97	11.0775
887.96	0.90856		887.96	1.07662		888.06	1.50766		887.97	2.98796		887.97	11.0792
888.959	0.90846		888.96	1.07645		889.06	1.50756		888.971	2.98809		888.97	11.0813
889.96	0.90835		889.96	1.0763		890.059	1.50751		889.97	2.98827		889.97	11.0834
890.96	0.90825		890.96	1.07616		891.06	1.50748		890.97	2.98845		890.97	11.0854
891.959	0.90814		891.96	1.07603		892.061	1.50742		891.97	2.98865		891.97	11.0873
892.959	0.90804		892.96	1.07591		893.06	1.50734		892.97	2.98883		892.97	11.0892
893.96	0.90795		893.96	1.07581		894.06	1.50693		893.97	2.98902		893.97	11.0909
894.959	0.90785		894.96	1.0757		895.061	1.50641		894.97	2.98925		894.97	11.0929
895.96	0.90775		895.96	1.07561		896.059	1.50622		895.969	2.98945		895.97	11.0947
896.96	0.90766		896.96	1.07553		897.06	1.50619		896.97	2.98962		896.97	11.0966
897.959	0.90756		897.96	1.07545		898.061	1.50624		897.97	2.98981		897.97	11.0983
898.959	0.90746		898.96	1.07537		899.06	1.5063		898.97	2.98998		898.97	11.1004
899.96	0.90736		899.96	1.07529		900.06	1.50638		899.97	2.99018		899.97	11.1023
900.959	0.90726		900.96	1.07521		901.061	1.50646		900.97	2.99035		900.97	11.1035
901.96	0.90714		901.96	1.07514		902.059	1.50654		901.969	2.9905		901.97	11.0937
902.96	0.90692		902.96	1.07507		903.06	1.50657		902.97	2.99064		902.97	11.09
903.964	0.90668		903.96	1.07501		904.06	1.50654		903.971	2.99075		903.97	11.0913
904.97	0.90647		904.96	1.07493		905.059	1.5065		904.97	2.99087		904.97	11.0939
905.971	0.90629		905.96	1.07486		906.06	1.50647		905.97	2.99102		905.97	11.0969
906.969	0.90612		906.96	1.07479		907.061	1.50641		906.97	2.99118		906.97	11.0996
907.97	0.90598		907.96	1.07473		908.06	1.50637		907.97	2.99131		907.97	11.1021
908.971	0.90584		908.96	1.07466		909.06	1.50632		908.97	2.99143		908.97	11.1041
909.969	0.9057		909.963	1.0746		910.061	1.50622		909.97	2.99156		909.97	11.1059
910.97	0.90558		910.97	1.07453		911.059	1.50611		910.969	2.99023		910.97	11.1077
911.969	0.90546		911.97	1.07434		912.06	1.50606		911.97	2.98902		911.97	11.1099
912.97	0.90534		912.97	1.07409		913.061	1.50598		912.97	2.9887		912.97	11.1121
913.97	0.90522		913.97	1.07391		914.061	1.50589		913.97	2.98869		913.97	11.114
914.971	0.9051		914.97	1.07375		915.07	1.50581		914.97	2.98882		914.97	11.1157
915.969	0.90499		915.97	1.07361		916.07	1.50573		915.97	2.98901		915.97	11.1173
916.97	0.90488		916.969	1.07348		917.07	1.50566		916.969	2.98919		916.97	11.119
917.969	0.90478		917.97	1.07337		918.071	1.5056		917.97	2.98936		917.97	11.1207
918.97	0.90467		918.97	1.07327		919.069	1.50557		918.971	2.98949		918.97	11.1224
919.97	0.90456		919.97	1.07317		920.07	1.50513		919.97	2.98966		919.97	11.1239
920.971	0.90445		920.97	1.07308		921.07	1.50455		920.97	2.98984		920.97	11.1252
921.969	0.90435		921.97	1.07299		922.069	1.5043		921.97	2.99007		921.97	11.1268
922.97	0.90423		922.97	1.07291		923.07	1.50419		922.97	2.99025		922.97	11.1288
923.971	0.90411		923.97	1.07284		924.07	1.50414		923.97	2.99041		923.97	11.1302
924.969	0.90399		924.97	1.07277		925.07	1.50412		924.97	2.99059		924.97	11.1319
925.97	0.90386		925.97	1.0727		926.07	1.50409		925.969	2.99079		925.97	11.1335
926.969	0.90373		926.97	1.07263		927.071	1.50403		926.97	2.99094		926.97	11.1343
927.97	0.90358		927.97	1.07256		928.069	1.50394		927.97	2.99103		927.97	11.1244
928.97	0.90332		928.97	1.07248		929.07	1.50381		928.97	2.9911		928.97	11.1208
929.971	0.90306		929.97	1.07242		930.07	1.50368		929.97	2.99122		929.97	11.1221
930.969	0.90284		930.97	1.07235		931.07	1.50357		930.97	2.99135		930.97	11.1244
931.97	0.90265		931.969	1.07228		932.07	1.50352		931.969	2.99148		931.97	11.1271
932.969	0.90248		932.97	1.07221		933.071	1.50349		932.97	2.99162		932.97	11.1294
933.97	0.90232		933.97	1.07214		934.069	1.50342		933.971	2.99176		933.97	11.1315
934.97	0.90219		934.97	1.07207		935.07	1.50337		934.97	2.99183		934.97	11.1331
935.971	0.90206		935.97	1.072		936.07	1.50337		935.97	2.99188		935.97	11.135
936.969	0.90193		936.97	1.07192		937.069	1.50337		936.97	2.99046		936.97	11.1372
937.97	0.90182		937.97	1.07171		938.07	1.50334		937.97	2.98927		937.97	11.1397
938.971	0.9017		938.97	1.07146		939.07	1.5033		938.97	2.98897		938.97	11.1422
939.969	0.9016		939.97	1.07127		940.07	1.50324		939.97	2.98896		939.97	11.144
940.97	0.90149		940.97	1.0711		941.07	1.50315		940.969	2.98906		940.97	11.1457
941.969	0.90138		941.97	1.07094		942.071	1.50303		941.97	2.98919		941.97	11.1475
942.97	0.90127		942.97	1.0708		943.069	1.50289		942.97	2.98936		942.97	11.1495
943.97	0.90117		943.97	1.07066		944.07	1.50273		943.97	2.98951		943.97	11.1517
944.971	0.90106		944.97	1.07054		945.07	1.50259		944.97	2.98969		944.97	11.154
945.969	0.90095		945.97	1.07043		946.07	1.50201		945.97	2.98986		945.97	11.1558
946.97	0.90084		946.969	1.07032		947.07	1.5014		946.973	2.98999		946.97	11.1573
947.969	0.90073		947.97	1.07023		948.071	1.50115		947.981	2.99007		947.97	11.1591
948.97	0.90062		948.97	1.07014		949.069	1.50098		948.979	2.99013		948.971	11.161
949.97	0.90052		949.97	1.07005		950.07	1.50087		949.98	2.99018		949.974	11.1625
950.971	0.9004		950.97	1.06997		951.07	1.50083		950.98	2.99025		950.98	11.1639
951.969	0.9003		951.97	1.06988		952.069	1.50084		951.979	2.99034		951.98	11.1653
952.97	0.90019		952.97	1.0698		953.07	1.50086		952.98	2.99042		952.98	11.1661
953.971	0.90006		953.97	1.06972		954.07	1.50085		953.981	2.99052		953.98	11.1561
954.969	0.89982		954.97	1.06963		955.07	1.50079		954.98	2.99061		954.98	11.1524
955.97	0.89958		955.97	1.06956		956.07	1.50074		955.98	2.99068		955.98	11.1534
956.969	0.89937		956.97	1.06948		957.071	1.50066		956.981	2.99077		956.981	11.1555
957.97	0.89919		957.97	1.0694		958.069	1.50062		957.979	2.99092		957.98	11.1578
958.97	0.89903		958.97	1.06932		959.07	1.50059		958.98	2.99109		958.98	11.16
959.971	0.8989		959.97	1.06924		960.07	1.50056		959.98	2.99122		959.98	11.1624
960.969	0.89876		960.97	1.06916		961.07	1.5005		960.979	2.99132		960.98	11.1648
961.97	0.89864		961.969	1.06908		962.07	1.50044		961.98	2.99143		961.98	11.1669
962.969	0.89853		962.97	1.069		963.071	1.5004		962.981	2.99004		962.98	11.1688
963.97	0.89843		963.97	1.06878		964.069	1.50038		963.979	2.98887		963.979	11.1706
964.97	0.89833		964.97	1.06853		965.07	1.50034		964.98	2.98857		964.98	11.1719
965.971	0.89824		965.97	1.06834		966.07	1.50022		965.98	2.98853		965.98	11.1734
966.969	0.89815		966.97	1.06816		967.069	1.50012		966.979	2.98857		966.98	11.1751
967.97	0.89806		967.97	1.068		968.07	1.50002		967.98	2.98867		967.98	11.1771
968.971	0.89797		968.97	1.06786		969.07	1.49988		968.981	2.98884		968.98	11.1794
969.969	0.89787		969.97	1.06774		970.07	1.49979		969.98	2.98899		969.98	11.1817
970.97	0.89777		970.97	1.06763		971.07	1.49975		970.98	2.98912		970.98	11.1839
971.969	0.89767		971.97	1.06752		972.071	1.49925		971.981	2.9893		971.981	11.1858
972.97	0.89757		972.97	1.06743		973.069	1.4987		972.979	2.98944		972.98	11.1877
973.97	0.89747		973.97	1.06734		974.07	1.49848		973.98	2.98953		973.98	11.1896
974.971	0.89736		974.97	1.06725		975.07	1.49839		974.98	2.98964		974.98	11.1917
975.969	0.89726		975.97	1.06717		976.07	1.49836		975.979	2.98965		975.98	11.1934
976.97	0.89716		976.969	1.06709		977.07	1.49833		976.98	2.98969		976.98	11.1947
977.969	0.89705		977.97	1.06702		978.071	1.49827		977.981	2.98976		977.98	11.1963
978.97	0.89694		978.97	1.06694		979.069	1.49816		978.979	2.98986		978.979	11.1968
979.97	0.89681		979.97	1.06687		980.07	1.49804		979.98	2.98998		979.98	11.1873
980.971	0.89656		980.97	1.0668		981.07	1.49799		980.98	2.99009		980.98	11.1834
981.969	0.89632		981.97	1.06673		982.069	1.49799		981.979	2.99017		981.98	11.1848
982.97	0.89611		982.97	1.06666		983.07	1.49797		982.98	2.99023		982.98	11.1873
983.971	0.89593		983.97	1.06659		984.07	1.49792		983.981	2.99029		983.98	11.1894
984.969	0.89577		984.97	1.06651		985.07	1.49787		984.98	2.99035		984.98	11.1916
985.97	0.89562		985.97	1.06644		986.07	1.4978		985.98	2.9904		985.98	11.194
986.969	0.89549		986.97	1.06636		987.071	1.49774		986.981	2.99041		986.981	11.1959
987.97	0.89536		987.97	1.06628		988.069	1.49772		987.979	2.99043		987.98	11.1979
988.97	0.89524		988.97	1.06619		989.07	1.49774		988.98	2.98896		988.98	11.1999
989.971	0.89513		989.97	1.06597		990.07	1.49773		989.98	2.98779		989.98	11.2018
990.969	0.89502		990.97	1.06571		991.07	1.49769		990.979	2.98746		990.98	11.2035
991.97	0.89491		991.969	1.06551		992.07	1.49762		991.98	2.9874		991.98	11.2052
992.969	0.89481		992.97	1.06532		993.071	1.49754		992.981	2.98746		992.98	11.2068
993.97	0.89472		993.97	1.06516		994.069	1.49744		993.979	2.98761		993.979	11.2082
994.97	0.89462		994.97	1.06501		995.07	1.49733		994.98	2.98776		994.98	11.21
995.971	0.89452		995.97	1.06487		996.07	1.49727		995.98	2.98789		995.98	11.212
996.969	0.89443		996.97	1.06474		997.069	1.49727		996.979	2.98801		996.98	11.2137
997.97	0.89433		997.97	1.06462		998.07	1.49678		997.98	2.98814		997.98	11.2151
998.971	0.89423		998.97	1.06451		999.07	1.49628		998.981	2.98828		998.98	11.2168
999.969	0.89413		999.97	1.06441		1000.07	1.49607		999.98	2.98836		999.98	11.2185
1000.97	0.89403		1000.97	1.06431		1001.07	1.49594		1000.98	2.98846		1000.98	11.2202
1001.97	0.89393		1001.97	1.06422		1002.07	1.49588		1001.98	2.98851		1001.98	11.2221
1002.97	0.89383		1002.97	1.06413		1003.07	1.49584		1002.98	2.98854		1002.98	11.2239
1003.97	0.89373		1003.97	1.06405		1004.07	1.49582		1003.98	2.98857		1003.98	11.2258
1004.97	0.89362		1004.97	1.06396		1005.07	1.49578		1004.98	2.9886		1004.98	11.227
1005.97	0.89349		1005.97	1.06388		1006.07	1.49574		1005.98	2.98867		1005.98	11.2177
1006.97	0.89325		1006.97	1.0638		1007.07	1.4957		1006.98	2.98873		1006.98	11.2142
1007.97	0.89301		1007.97	1.06372		1008.07	1.49568		1007.98	2.98878		1007.98	11.2155
1008.97	0.89281		1008.97	1.06364		1009.07	1.49557		1008.98	2.98884		1008.98	11.2178
1009.97	0.89263		1009.97	1.06356		1010.07	1.4954		1009.98	2.98886		1009.98	11.2199
1010.97	0.89247		1010.97	1.06348		1011.07	1.49527		1010.98	2.98889		1010.98	11.2222
1011.97	0.89233		1011.97	1.06339		1012.07	1.49519		1011.98	2.98894		1011.98	11.2241
1012.97	0.89219		1012.97	1.0633		1013.07	1.49512		1012.98	2.98901		1012.98	11.2261
1013.97	0.89207		1013.97	1.06322		1014.07	1.49507		1013.98	2.98906		1013.98	11.2277
1014.97	0.89196		1014.97	1.06313		1015.07	1.49501		1014.98	2.9876		1014.98	11.229
1015.97	0.89185		1015.97	1.06289		1016.07	1.49494		1015.98	2.98643		1015.98	11.2304
1016.97	0.89175		1016.97	1.06263		1017.07	1.4949		1016.98	2.98604		1016.98	11.2319
1017.97	0.89165		1017.97	1.06243		1018.07	1.4949		1017.98	2.98595		1017.98	11.2338
1018.97	0.89155		1018.97	1.06225		1019.07	1.49487		1018.98	2.98599		1018.98	11.2362
1019.97	0.89145		1019.97	1.06208		1020.07	1.49484		1019.98	2.98611		1019.98	11.2386
1020.97	0.89135		1020.97	1.06193		1021.07	1.49479		1020.98	2.98624		1020.98	11.2407
1021.97	0.89126		1021.97	1.0618		1022.07	1.49464		1021.98	2.98634		1021.98	11.2427
1022.97	0.89116		1022.97	1.06166		1023.07	1.49451		1022.98	2.98643		1022.98	11.2443
1023.97	0.89106		1023.97	1.06154		1024.07	1.49393		1023.98	2.98654		1023.98	11.2461
1024.97	0.89095		1024.97	1.06143		1025.07	1.49334		1024.98	2.98662		1024.98	11.2478
1025.97	0.89085		1025.97	1.06134		1026.07	1.49305		1025.98	2.9867		1025.98	11.2493
1026.97	0.89074		1026.97	1.06124		1027.07	1.49291		1026.98	2.98676		1026.98	11.2509
1027.97	0.89064		1027.97	1.06115		1028.07	1.49278		1027.98	2.98683		1027.98	11.2522
1028.97	0.89053		1028.97	1.06108		1029.07	1.49271		1028.98	2.98689		1028.98	11.2538
1029.97	0.89043		1029.97	1.06099		1030.07	1.49265		1029.98	2.98695		1029.98	11.2555
1030.97	0.89033		1030.97	1.06092		1031.07	1.49259		1030.98	2.98701		1030.98	11.2562
1031.97	0.8902		1031.97	1.06085		1032.07	1.49259		1031.98	2.98703		1031.98	11.2463
1032.97	0.88995		1032.97	1.06078		1033.07	1.4926		1032.98	2.98708		1032.98	11.2423
1033.97	0.88971		1033.97	1.0607		1034.07	1.49257		1033.98	2.98709		1033.98	11.2432
1034.97	0.8895		1034.97	1.06063		1035.07	1.49256		1034.98	2.98711		1034.98	11.2453
1035.97	0.88932		1035.97	1.06056		1036.07	1.4926		1035.98	2.98712		1035.98	11.2478
1036.97	0.88916		1036.97	1.06048		1037.07	1.49256		1036.98	2.98712		1036.98	11.25
1037.97	0.88901		1037.97	1.06041		1038.07	1.49246		1037.98	2.98714		1037.98	11.2523
1038.98	0.88887		1038.97	1.06034		1039.07	1.49237		1038.98	2.98716		1038.98	11.2547
1039.98	0.88875		1039.97	1.06027		1040.07	1.49234		1039.98	2.9872		1039.98	11.2567
1040.98	0.88863		1040.97	1.06019		1041.07	1.49237		1040.98	2.9857		1040.98	11.2588
1041.98	0.88852		1041.97	1.05996		1042.07	1.49235		1041.98	2.98446		1041.98	11.2607
1042.98	0.88841		1042.97	1.05971		1043.07	1.4923		1042.98	2.98409		1042.98	11.2621
1043.98	0.8883		1043.98	1.05952		1044.07	1.49219		1043.98	2.98403		1043.98	11.2636
1044.98	0.8882		1044.98	1.05934		1045.07	1.49207		1044.98	2.98416		1044.98	11.2651
1045.98	0.8881		1045.98	1.05919		1046.07	1.49195		1045.98	2.98429		1045.98	11.2665
1046.98	0.88801		1046.98	1.05904		1047.07	1.49188		1046.98	2.9844		1046.98	11.268
1047.98	0.88791		1047.98	1.05891		1048.08	1.49185		1047.98	2.98448		1047.98	11.2696
1048.98	0.88781		1048.98	1.05879		1049.08	1.49175		1048.98	2.98454		1048.98	11.2708
1049.98	0.88771		1049.98	1.05867		1050.08	1.49114		1049.98	2.98461		1049.98	11.2724
1050.98	0.88761		1050.98	1.05857		1051.08	1.49059		1050.98	2.98466		1050.98	11.2744
1051.98	0.88751		1051.98	1.05847		1052.08	1.49034		1051.98	2.98472		1051.98	11.2762
1052.98	0.88741		1052.98	1.05838		1053.08	1.49025		1052.98	2.98473		1052.98	11.2775
1053.98	0.88731		1053.98	1.05829		1054.08	1.49025		1053.98	2.98471		1053.98	11.2791
1054.98	0.88721		1054.98	1.0582		1055.08	1.49023		1054.98	2.98469		1054.98	11.2809
1055.98	0.8871		1055.98	1.05811		1056.08	1.49019		1055.98	2.98474		1055.98	11.2825
1056.98	0.88699		1056.98	1.05803		1057.08	1.49013		1056.98	2.9848		1056.98	11.283
1057.98	0.88686		1057.98	1.05795		1058.08	1.49008		1057.98	2.98492		1057.98	11.2727
1058.98	0.88661		1058.98	1.05786		1059.08	1.49001		1058.98	2.98502		1058.98	11.2688
1059.98	0.88637		1059.98	1.05778		1060.08	1.4899		1059.98	2.98506		1059.98	11.2698
1060.98	0.88617		1060.98	1.0577		1061.08	1.4898		1060.98	2.98508		1060.98	11.2718
1061.98	0.88599		1061.98	1.05762		1062.08	1.48971		1061.98	2.98507		1061.98	11.2736
1062.98	0.88584		1062.98	1.05754		1063.08	1.48964		1062.98	2.9851		1062.98	11.2753
1063.98	0.8857		1063.98	1.05746		1064.08	1.48957		1063.98	2.98512		1063.98	11.2769
1064.98	0.88557		1064.98	1.05738		1065.08	1.4895		1064.98	2.9851		1064.98	11.2788
1065.98	0.88547		1065.98	1.0573		1066.08	1.48935		1065.98	2.98504		1065.98	11.2806
1066.98	0.88536		1066.98	1.05722		1067.08	1.48919		1066.98	2.98345		1066.98	11.2821
1067.98	0.88526		1067.98	1.05698		1068.08	1.48908		1067.98	2.98214		1067.98	11.2838
1068.98	0.88516		1068.98	1.05673		1069.08	1.48899		1068.98	2.98164		1068.98	11.2856
1069.98	0.88506		1069.98	1.05654		1070.08	1.48895		1069.98	2.98148		1069.98	11.2873
1070.98	0.88497		1070.98	1.05636		1071.08	1.48893		1070.98	2.98144		1070.98	11.2889
1071.98	0.88487		1071.98	1.0562		1072.08	1.48888		1071.98	2.98145		1071.98	11.2904
1072.98	0.88477		1072.98	1.05605		1073.08	1.48878		1072.98	2.98154		1072.98	11.2919
1073.98	0.88468		1073.98	1.0559		1074.08	1.48871		1073.98	2.98165		1073.98	11.2932
1074.98	0.88458		1074.98	1.05577		1075.08	1.48865		1074.98	2.98176		1074.98	11.2946
1075.98	0.88448		1075.98	1.05564		1076.08	1.48805		1075.98	2.98185		1075.98	11.2964
1076.98	0.88437		1076.98	1.05552		1077.08	1.4875		1076.98	2.98189		1076.98	11.2985
1077.98	0.88428		1077.98	1.05541		1078.08	1.48718		1077.98	2.98196		1077.98	11.3003
1078.98	0.88419		1078.98	1.05531		1079.08	1.48698		1078.98	2.98196		1078.98	11.3021
1079.98	0.88409		1079.98	1.05521		1080.08	1.48692		1079.98	2.98202		1079.98	11.3036
1080.98	0.88399		1080.98	1.05512		1081.08	1.4869		1080.98	2.98207		1080.98	11.3052
1081.98	0.88389		1081.98	1.05503		1082.08	1.48688		1081.99	2.98211		1081.98	11.3068
1082.98	0.88378		1082.98	1.05495		1083.08	1.48685		1082.99	2.98217		1082.98	11.3069
1083.98	0.88365		1083.98	1.05487		1084.08	1.48687		1083.99	2.98222		1083.98	11.2964
1084.98	0.8834		1084.98	1.05479		1085.08	1.48688		1084.99	2.98226		1084.99	11.2918
1085.98	0.88316		1085.98	1.0547		1086.08	1.48689		1085.99	2.98229		1085.99	11.2916
1086.98	0.88296		1086.98	1.05461		1087.08	1.48692		1086.99	2.98235		1086.99	11.293
1087.98	0.88278		1087.98	1.05453		1088.08	1.48692		1087.99	2.98239		1087.99	11.295
1088.98	0.88263		1088.98	1.05444		1089.08	1.48689		1088.99	2.98244		1088.99	11.2972
1089.98	0.88249		1089.98	1.05436		1090.08	1.48684		1089.99	2.98247		1089.99	11.299
1090.98	0.88235		1090.98	1.05427		1091.08	1.48674		1090.99	2.98249		1090.99	11.3006
1091.98	0.88223		1091.98	1.05419		1092.08	1.48666		1091.99	2.98248		1091.99	11.3023
1092.98	0.88212		1092.98	1.0541		1093.08	1.48659		1092.99	2.98089		1092.99	11.3043
1093.98	0.88201		1093.98	1.05385		1094.08	1.48653		1093.99	2.97965		1093.99	11.3058
1094.98	0.88191		1094.98	1.0536		1095.08	1.48643		1094.99	2.97929		1094.99	11.3068
1095.98	0.88181		1095.98	1.0534		1096.08	1.48632		1095.99	2.97916		1095.99	11.3079
1096.98	0.88171		1096.98	1.05322		1097.08	1.48628		1096.99	2.97916		1096.99	11.3095
1097.98	0.88161		1097.98	1.05305		1098.08	1.48625		1097.99	2.97923		1097.99	11.3105
1098.98	0.88152		1098.98	1.05289		1099.08	1.48619		1098.99	2.97931		1098.99	11.3116
1099.98	0.88143		1099.98	1.05275		1100.08	1.48612		1099.99	2.97936		1099.99	11.3129
1100.98	0.88133		1100.98	1.05262		1101.08	1.48599		1100.99	2.97941		1100.99	11.3143
1101.98	0.88123		1101.98	1.05249		1102.08	1.48531		1101.99	2.97951		1101.99	11.3154
1102.98	0.88113		1102.98	1.05238		1103.08	1.48476		1102.99	2.97955		1102.99	11.3162
1103.98	0.88103		1103.98	1.05228		1104.08	1.48449		1103.99	2.97952		1103.99	11.3172
1104.98	0.88094		1104.98	1.05218		1105.08	1.48436		1104.99	2.97953		1104.99	11.3185
1105.98	0.88083		1105.98	1.05208		1106.08	1.48429		1105.99	2.9795		1105.99	11.3198
1106.98	0.88072		1106.98	1.052		1107.08	1.48429		1106.99	2.97944		1106.99	11.3209
1107.98	0.88061		1107.98	1.05191		1108.08	1.4843		1107.99	2.97942		1107.99	11.3222
1108.98	0.88049		1108.98	1.05182		1109.08	1.48427		1108.99	2.97937		1108.99	11.3225
1109.98	0.88036		1109.98	1.05172		1110.08	1.48423		1109.99	2.97935		1109.99	11.3123
1110.98	0.88012		1110.98	1.05164		1111.08	1.48419		1110.99	2.97939		1110.99	11.3082
1111.98	0.87989		1111.98	1.05156		1112.08	1.48417		1111.99	2.97942		1111.99	11.3086
1112.98	0.8797		1112.98	1.05148		1113.08	1.48413		1112.99	2.97941		1112.99	11.3101
1113.98	0.87953		1113.98	1.0514		1114.08	1.48407		1113.99	2.97942		1113.99	11.3119
1114.98	0.87938		1114.98	1.05132		1115.08	1.484		1114.99	2.97942		1114.99	11.3136
1115.98	0.87926		1115.98	1.05124		1116.08	1.48392		1115.99	2.9794		1115.99	11.3152
1116.98	0.87914		1116.98	1.05116		1117.08	1.48387		1116.99	2.97933		1116.99	11.317
1117.98	0.87903		1117.98	1.05108		1118.08	1.48382		1117.99	2.97926		1117.99	11.3185
1118.98	0.87892		1118.98	1.051		1119.08	1.48375		1118.99	2.97759		1118.99	11.32
1119.98	0.87882		1119.98	1.05074		1120.08	1.48368		1119.99	2.97625		1119.99	11.3213
1120.98	0.87872		1120.98	1.05049		1121.08	1.48363		1120.99	2.97583		1120.99	11.3226
1121.98	0.87863		1121.98	1.05029		1122.08	1.48361		1121.99	2.9757		1121.99	11.324
1122.98	0.87854		1122.98	1.05012		1123.08	1.48359		1122.99	2.97567		1122.99	11.3255
1123.98	0.87845		1123.98	1.04996		1124.08	1.48356		1123.99	2.97569		1123.99	11.3269
1124.98	0.87836		1124.98	1.04981		1125.08	1.48351		1124.99	2.9757		1124.99	11.3286
1125.98	0.87826		1125.98	1.04967		1126.08	1.48345		1125.99	2.97578		1125.99	11.3304
1126.98	0.87817		1126.98	1.04954		1127.08	1.48334		1126.99	2.97583		1126.99	11.3317
1127.98	0.87807		1127.98	1.04942		1128.08	1.48268		1127.99	2.97588		1127.99	11.3329
1128.98	0.87799		1128.98	1.04931		1129.08	1.48216		1128.99	2.97592		1128.99	11.3342
1129.98	0.87791		1129.98	1.04921		1130.08	1.48195		1129.99	2.97596		1129.99	11.3356
1130.98	0.87782		1130.98	1.04912		1131.08	1.48188		1130.99	2.97598		1130.99	11.337
1131.98	0.87773		1131.98	1.04902		1132.08	1.48184		1131.99	2.97603		1131.99	11.3388
1132.98	0.87764		1132.98	1.04893		1133.08	1.48177		1132.99	2.97603		1132.99	11.3404
1133.98	0.87755		1133.98	1.04885		1134.08	1.48172		1133.99	2.97604		1133.99	11.3416
1134.98	0.87747		1134.98	1.04876		1135.08	1.48165		1134.99	2.97605		1134.99	11.3417
1135.98	0.87735		1135.98	1.04868		1136.08	1.48159		1135.99	2.97603		1135.99	11.331
1136.98	0.87713		1136.98	1.04861		1137.08	1.48158		1136.99	2.97605		1136.99	11.326
1137.98	0.8769		1137.98	1.04853		1138.08	1.48156		1137.99	2.97604		1137.99	11.3263
1138.98	0.8767		1138.98	1.04845		1139.08	1.4815		1138.99	2.97599		1138.99	11.3283
1139.98	0.87653		1139.98	1.04837		1140.08	1.48144		1139.99	2.97598		1139.99	11.3307
1140.98	0.87639		1140.98	1.04829		1141.08	1.48134		1140.99	2.97593		1140.99	11.3332
1141.98	0.87626		1141.98	1.0482		1142.08	1.48124		1141.99	2.97587		1141.99	11.3353
1142.98	0.87614		1142.98	1.04812		1143.08	1.48116		1142.99	2.97581		1142.99	11.3372
1143.98	0.87602		1143.98	1.04804		1144.08	1.4811		1143.99	2.97572		1143.99	11.3395
1144.98	0.87592		1144.98	1.04796		1145.08	1.48106		1144.99	2.97417		1144.99	11.3411
1145.98	0.87583		1145.98	1.04771		1146.08	1.481		1145.99	2.97295		1145.99	11.3426
1146.98	0.87573		1146.98	1.04748		1147.08	1.4809		1146.99	2.97254		1146.99	11.3441
1147.98	0.87564		1147.98	1.04729		1148.08	1.48082		1147.99	2.97242		1147.99	11.3459
1148.98	0.87555		1148.98	1.04712		1149.08	1.48074		1148.99	2.97241		1148.99	11.3475
1149.98	0.87545		1149.98	1.04696		1150.08	1.48064		1149.99	2.97243		1149.99	11.3486
1150.98	0.87536		1150.98	1.04683		1151.08	1.48054		1150.99	2.97252		1150.99	11.3498
1151.98	0.87527		1151.98	1.0467		1152.08	1.48045		1151.99	2.97256		1151.99	11.3513
1152.98	0.87518		1152.98	1.04658		1153.08	1.48032		1152.99	2.97261		1152.99	11.3528
1153.98	0.87509		1153.98	1.04648		1154.08	1.47966		1153.99	2.97269		1153.99	11.3545
1154.98	0.875		1154.98	1.04637		1155.08	1.47915		1154.99	2.97274		1154.99	11.3562
1155.98	0.87491		1155.98	1.04627		1156.08	1.47887		1155.99	2.97275		1155.99	11.3578
1156.98	0.87481		1156.98	1.04618		1157.08	1.47878		1156.99	2.97276		1156.99	11.3592
1157.98	0.87472		1157.98	1.04609		1158.08	1.47875		1157.99	2.97278		1157.99	11.3601
1158.98	0.87463		1158.98	1.04601		1159.08	1.47874		1158.99	2.97281		1158.99	11.3611
1159.98	0.87453		1159.98	1.04592		1160.08	1.47875		1159.99	2.97282		1159.99	11.3623
1160.98	0.87444		1160.98	1.04585		1161.08	1.47873		1160.99	2.97282		1160.99	11.3626
1161.98	0.87432		1161.98	1.04576		1162.08	1.4787		1161.99	2.97281		1161.99	11.3524
1162.98	0.87409		1162.98	1.04568		1163.08	1.47868		1162.99	2.97275		1162.99	11.3486
1163.98	0.87386		1163.98	1.0456		1164.08	1.47867		1163.99	2.97271		1163.99	11.3496
1164.98	0.87366		1164.98	1.04551		1165.08	1.47864		1164.99	2.97272		1164.99	11.3519
1165.98	0.8735		1165.98	1.04544		1166.08	1.47858		1165.99	2.97276		1165.99	11.3541
1166.98	0.87335		1166.98	1.04536		1167.08	1.47851		1166.99	2.97275		1166.99	11.3562
1167.98	0.87321		1167.98	1.04528		1168.08	1.47844		1167.99	2.9727		1167.99	11.3578
1168.98	0.87309		1168.98	1.0452		1169.08	1.47832		1168.99	2.97262		1168.99	11.3596
1169.98	0.87298		1169.98	1.04513		1170.08	1.47818		1169.99	2.97252		1169.99	11.3612
1170.98	0.87288		1170.98	1.04504		1171.08	1.47801		1170.99	2.97086		1170.99	11.3628
1171.98	0.87279		1171.98	1.04478		1172.08	1.47785		1171.99	2.96958		1171.99	11.3643
1172.99	0.8727		1172.98	1.04454		1173.08	1.47775		1172.99	2.96913		1172.99	11.3658
1173.99	0.87262		1173.98	1.04434		1174.08	1.47766		1173.99	2.96898		1173.99	11.3674
1174.99	0.87254		1174.98	1.04417		1175.08	1.47757		1174.99	2.96901		1174.99	11.3689
1175.99	0.87246		1175.98	1.04401		1176.08	1.47745		1175.99	2.96909		1175.99	11.3705
1176.99	0.87238		1176.98	1.04386		1177.08	1.47735		1176.99	2.96917		1176.99	11.3717
1177.99	0.87231		1177.99	1.04373		1178.08	1.4773		1177.99	2.96917		1177.99	11.3732
1178.99	0.87223		1178.99	1.04361		1179.08	1.47719		1178.99	2.96914		1178.99	11.3748
1179.99	0.87215		1179.99	1.0435		1180.08	1.47653		1179.99	2.96917		1179.99	11.3763
1180.99	0.87207		1180.99	1.04339		1181.08	1.47603		1180.99	2.96922		1180.99	11.3778
1181.99	0.87199		1181.99	1.0433		1182.09	1.47582		1181.99	2.96923		1181.99	11.379
1182.99	0.87191		1182.99	1.0432		1183.09	1.47568		1182.99	2.96924		1182.99	11.3801
1183.99	0.87183		1183.99	1.04311		1184.09	1.47559		1183.99	2.96919		1183.99	11.3815
1184.99	0.87175		1184.99	1.04303		1185.09	1.47556		1184.99	2.96917		1184.99	11.3829
1185.99	0.87167		1185.99	1.04295		1186.09	1.47551		1185.99	2.96916		1185.99	11.3844
1186.99	0.87159		1186.99	1.04287		1187.09	1.47543		1186.99	2.96912		1186.99	11.3847
1187.99	0.87149		1187.99	1.04279		1188.09	1.47536		1187.99	2.9691		1187.99	11.3748
1188.99	0.87127		1188.99	1.04271		1189.09	1.47527		1188.99	2.96907		1188.99	11.3711
1189.99	0.87105		1189.99	1.04262		1190.09	1.47516		1189.99	2.96904		1189.99	11.3717
1190.99	0.87086		1190.99	1.04254		1191.09	1.47509		1190.99	2.969		1190.99	11.373
1191.99	0.87069		1191.99	1.04246		1192.09	1.47509		1191.99	2.96899		1191.99	11.3749
1192.99	0.87055		1192.99	1.04238		1193.09	1.47507		1192.99	2.96898		1192.99	11.377
1193.99	0.87042		1193.99	1.04229		1194.09	1.47505		1193.99	2.96898		1193.99	11.3789
1194.99	0.8703		1194.99	1.0422		1195.09	1.47496		1194.99	2.96896		1194.99	11.3811
1195.99	0.87019		1195.99	1.04212		1196.09	1.47486		1195.99	2.96887		1195.99	11.383
1196.99	0.87009		1196.99	1.04202		1197.09	1.47478		1196.99	2.96725		1196.99	11.3847
1197.99	0.86999		1197.99	1.04174		1198.09	1.47472		1197.99	2.96599		1197.99	11.3864
1198.99	0.86989		1198.99	1.04148		1199.09	1.47463		1198.99	2.96554		1198.99	11.3876
1199.99	0.8698		1199.99	1.04127		1200.09	1.47449		1199.99	2.9654		1199.99	11.3889
1200.99	0.86971		1200.99	1.04108		1201.09	1.47438		1200.99	2.96541		1200.99	11.3904
1201.99	0.86963		1201.99	1.0409		1202.09	1.4743		1201.99	2.96546		1201.99	11.3918
1202.99	0.86954		1202.99	1.04074		1203.09	1.47422		1202.99	2.96549		1202.99	11.3935
1203.99	0.86945		1203.99	1.04059		1204.09	1.47414		1203.99	2.96557		1203.99	11.3951
1204.99	0.86937		1204.99	1.04046		1205.09	1.47402		1204.99	2.96562		1204.99	11.3965
1205.99	0.86928		1205.99	1.04034		1206.09	1.47333		1205.99	2.96563		1205.99	11.3978
1206.99	0.8692		1206.99	1.04022		1207.09	1.47287		1206.99	2.96564		1206.99	11.3988
1207.99	0.86912		1207.99	1.04011		1208.09	1.47273		1207.99	2.96562		1207.99	11.3997
1208.99	0.86904		1208.99	1.04001		1209.09	1.47273		1208.99	2.9656		1208.99	11.4007
1209.99	0.86895		1209.99	1.0399		1210.09	1.47277		1209.99	2.96558		1209.99	11.4016
1210.99	0.86886		1210.99	1.03981		1211.09	1.47279		1210.99	2.96555		1210.99	11.4029
1211.99	0.86876		1211.99	1.03972		1212.09	1.47276		1211.99	2.96543		1211.99	11.4041
1212.99	0.86867		1212.99	1.03963		1213.09	1.4727		1212.99	2.96535		1212.99	11.4045
1213.99	0.86855		1213.99	1.03954		1214.09	1.47265		1213.99	2.96524		1213.99	11.3942
1214.99	0.86832		1214.99	1.03946		1215.09	1.47255		1214.99	2.96519		1214.99	11.39
1215.99	0.86809		1215.99	1.03937		1216.09	1.47246		1216	2.96511		1215.99	11.3904
1216.99	0.8679		1216.99	1.03928		1217.09	1.47238		1217	2.96502		1216.99	11.3918
1217.99	0.86773		1217.99	1.03919		1218.09	1.4723		1218	2.96499		1217.99	11.3935
1218.99	0.86758		1218.99	1.0391		1219.09	1.47223		1219	2.96496		1219	11.3956
1219.99	0.86745		1219.99	1.03902		1220.09	1.47214		1220	2.96498		1220	11.3975
1220.99	0.86734		1220.99	1.03893		1221.09	1.47202		1221	2.96498		1221	11.3993
1221.99	0.86724		1221.99	1.03885		1222.09	1.47186		1222	2.96495		1222	11.4009
1222.99	0.86714		1222.99	1.03876		1223.09	1.47171		1223	2.96336		1223	11.4024
1223.99	0.86705		1223.99	1.03848		1224.09	1.47163		1224	2.96221		1224	11.4037
1224.99	0.86697		1224.99	1.03823		1225.09	1.47155		1225	2.96187		1225	11.405
1225.99	0.86688		1225.99	1.03803		1226.09	1.47151		1226	2.96175		1226	11.4062
1226.99	0.8668		1226.99	1.03784		1227.09	1.47145		1227	2.96171		1227	11.4079
1227.99	0.86671		1227.99	1.03767		1228.09	1.47132		1228	2.96168		1228	11.4093
1228.99	0.86663		1228.99	1.03751		1229.09	1.47121		1229	2.96165		1229	11.4106
1229.99	0.86654		1229.99	1.03736		1230.09	1.47112		1230	2.96168		1230	11.4118
1230.99	0.86645		1230.99	1.03723		1231.09	1.47102		1231	2.96169		1231	11.4129
1231.99	0.86637		1231.99	1.0371		1232.09	1.47034		1232	2.96173		1232	11.4141
1232.99	0.86628		1232.99	1.03699		1233.09	1.46988		1233	2.96183		1233	11.4154
1233.99	0.8662		1233.99	1.03688		1234.09	1.46968		1234	2.96195		1234	11.4167
1234.99	0.86611		1234.99	1.03677		1235.09	1.4696		1235	2.96202		1235	11.418
1235.99	0.86602		1235.99	1.03666		1236.09	1.4696		1236	2.9621		1236	11.4197
1236.99	0.86592		1236.99	1.03656		1237.09	1.46965		1237	2.96218		1237	11.4212
1237.99	0.86582		1237.99	1.03647		1238.09	1.46962		1238	2.96216		1238	11.4225
1238.99	0.86572		1238.99	1.03638		1239.09	1.46957		1239	2.96207		1239	11.4229
1239.99	0.8656		1239.99	1.03629		1240.09	1.46951		1240	2.96203		1240	11.4131
1240.99	0.86537		1240.99	1.0362		1241.09	1.46949		1241	2.96207		1241	11.4092
1241.99	0.86515		1241.99	1.0361		1242.09	1.46949		1242	2.96214		1242	11.4101
1242.99	0.86497		1242.99	1.03601		1243.09	1.46943		1243	2.96209		1243	11.412
1243.99	0.86481		1243.99	1.03592		1244.09	1.46937		1244	2.96202		1244	11.4141
1244.99	0.86466		1244.99	1.03582		1245.09	1.46936		1245	2.96202		1245	11.4161
1245.99	0.86454		1245.99	1.03573		1246.09	1.46933		1246	2.962		1246	11.4181
1246.99	0.86442		1246.99	1.03564		1247.09	1.46926		1247	2.96202		1247	11.4197
1247.99	0.86432		1247.99	1.03555		1248.09	1.46914		1248	2.96198		1248	11.4214
1248.99	0.86422		1248.99	1.03545		1249.09	1.46901		1249	2.96037		1249	11.423
1249.99	0.86413		1249.99	1.03517		1250.09	1.46886		1250	2.95922		1250	11.4247
1250.99	0.86405		1250.99	1.03493		1251.04	1.46874		1251	2.9588		1251	11.4262
1251.99	0.86397		1251.99	1.03473		1251.99	1.46864		1252	2.95869		1252	11.4277
1252.99	0.86389		1252.99	1.03455		1252.99	1.46853		1253	2.95869		1253	11.4292
1253.99	0.86381		1253.99	1.03438		1253.99	1.46839		1254	2.95874		1254	11.4308
1254.99	0.86373		1254.99	1.03424		1254.99	1.4683		1255	2.95878		1255	11.4321
1255.99	0.86364		1255.99	1.03411		1255.99	1.46822		1256	2.95878		1256	11.4334
1256.99	0.86356		1256.99	1.03399		1256.99	1.46814		1257	2.95879		1257	11.4346
1257.99	0.86347		1257.99	1.03388		1257.99	1.46749		1258	2.95882		1258	11.436
1258.99	0.86338		1258.99	1.03378		1258.99	1.46697		1259	2.95883		1259	11.4373
1259.99	0.86329		1259.99	1.03368		1259.99	1.46668		1260	2.95884		1260	11.4384
1260.99	0.8632		1260.99	1.03359		1260.99	1.46657		1261	2.95885		1261	11.4393
1261.99	0.86312		1261.99	1.0335		1261.99	1.46655		1262	2.9589		1262	11.4402
1262.99	0.86303		1262.99	1.03341		1262.99	1.46654		1263	2.95891		1263	11.4414
1263.99	0.86294		1263.99	1.03332		1263.99	1.46655		1264	2.95891		1264	11.4428
1264.99	0.86285		1264.99	1.03324		1264.99	1.46662		1265	2.95893		1265	11.4428
1265.99	0.86273		1265.99	1.03315		1265.99	1.46663		1266	2.95892		1266	11.4321
1266.99	0.86251		1266.99	1.03306		1266.99	1.46658		1267	2.9589		1267	11.4277
1267.99	0.8623		1267.99	1.03298		1267.99	1.46652		1268	2.95891		1268	11.4283
1268.99	0.86211		1268.99	1.03289		1268.99	1.46647		1269	2.95889		1269	11.4297
1269.99	0.86196		1269.99	1.0328		1269.99	1.46638		1270	2.95892		1270	11.4313
1270.99	0.86182		1270.99	1.03272		1270.99	1.46632		1271	2.95886		1271	11.433
1271.99	0.86169		1271.99	1.03263		1271.99	1.46626		1272	2.95882		1272	11.4344
1272.99	0.86158		1272.99	1.03254		1272.99	1.46618		1273	2.95882		1273	11.436
1273.99	0.86148		1273.99	1.03245		1273.99	1.4661		1274	2.95879		1274	11.4377
1274.99	0.86139		1274.99	1.03234		1274.99	1.46599		1275	2.95719		1275	11.4393
1275.99	0.8613		1275.99	1.03206		1275.99	1.46588		1276	2.95601		1276	11.4403
1276.99	0.86122		1276.99	1.03183		1276.99	1.4658		1277	2.95564		1277	11.4417
1277.99	0.86114		1277.99	1.03163		1277.99	1.46577		1278	2.95556		1278	11.443
1278.99	0.86105		1278.99	1.03144		1278.99	1.46571		1279	2.95557		1279	11.4443
1279.99	0.86097		1279.99	1.03127		1279.99	1.46564		1280	2.95558		1280	11.4456
1280.99	0.86089		1280.99	1.03112		1280.99	1.46557		1281	2.95555		1281	11.4467
1281.99	0.86081		1281.99	1.03097		1281.99	1.4655		1282	2.95557		1282	11.4476
1282.99	0.86073		1282.99	1.03084		1282.99	1.46539		1283	2.95562		1283	11.4489
1283.99	0.86065		1283.99	1.03072		1283.99	1.46474		1284	2.95571		1284	11.4505
1284.99	0.86056		1284.99	1.0306		1284.99	1.46425		1285	2.95573		1285	11.452
1285.99	0.86047		1285.99	1.03049		1285.99	1.46404		1286	2.95579		1286	11.4534
1286.99	0.86038		1286.99	1.03039		1286.99	1.46396		1287	2.95585		1287	11.4542
1287.99	0.86029		1287.99	1.03029		1287.99	1.46401		1288	2.95586		1288	11.455
1288.99	0.8602		1288.99	1.0302		1288.99	1.46405		1289	2.95592		1289	11.4559
1289.99	0.8601		1289.99	1.0301		1289.99	1.4641		1290	2.95592		1290	11.457
1290.99	0.86001		1290.99	1.03001		1290.99	1.46411		1291	2.95587		1291	11.4572
1291.99	0.85989		1291.99	1.02992		1291.99	1.46411		1292	2.95584		1292	11.4466
1292.99	0.85966		1292.99	1.02984		1292.99	1.46412		1293	2.95581		1293	11.4422
1293.99	0.85944		1293.99	1.02976		1293.99	1.46411		1294	2.95574		1294	11.4424
1294.99	0.85926		1294.99	1.02967		1294.99	1.46408		1295	2.95567		1295	11.4443
1295.99	0.8591		1295.99	1.02959		1295.99	1.46408		1296	2.95564		1296	11.4464
1296.99	0.85897		1296.99	1.02951		1296.99	1.46407		1297	2.95562		1297	11.4482
1297.99	0.85885		1297.99	1.02943		1297.99	1.46406		1298	2.95564		1298	11.4498
1298.99	0.85874		1298.99	1.02934		1298.99	1.46405		1299	2.95564		1299	11.4513
1299.99	0.85864		1299.99	1.02926		1299.99	1.46401		1300	2.95558		1300	11.4529
1300.99	0.85855		1300.99	1.02916		1300.99	1.46395		1301	2.95395		1301	11.4542
1301.99	0.85846		1301.99	1.02888		1301.99	1.46389		1302	2.95269		1302	11.4554
1302.99	0.85837		1302.99	1.02866		1302.99	1.46384		1303	2.9523		1303	11.4568
1303.99	0.85829		1303.99	1.02846		1303.99	1.46381		1304	2.95221		1304	11.4579
1304.99	0.8582		1304.99	1.02829		1304.99	1.46377		1305	2.95226		1305	11.4592
1305.99	0.85812		1305.99	1.02813		1305.99	1.46373		1306	2.9523		1306	11.4604
1307	0.85804		1306.99	1.02799		1306.99	1.46365		1307	2.95236		1307	11.4618
1308	0.85796		1307.99	1.02786		1307.99	1.46357		1308	2.95243		1308	11.4629
1309	0.85787		1308.99	1.02774		1308.99	1.46349		1309	2.95248		1309	11.4641
1310	0.85778		1309.99	1.02763		1309.99	1.46284		1310	2.95252		1310	11.4649
1311	0.85769		1311	1.02753		1310.99	1.46243		1311	2.95253		1311	11.4652
1312	0.8576		1312	1.02744		1311.99	1.46234		1312	2.95254		1312	11.4658
1313	0.85751		1313	1.02735		1312.99	1.4623		1313	2.95253		1313	11.4667
1314	0.85742		1314	1.02726		1313.99	1.4623		1314	2.95253		1314	11.4673
1315	0.85733		1315	1.02718		1315	1.46227		1315	2.95255		1315	11.4683
1316	0.85725		1316	1.0271		1316	1.46225		1316	2.95255		1316	11.4697
1317	0.85716		1317	1.02702		1317	1.46224		1317	2.95256		1317	11.47
1318	0.85705		1318	1.02695		1318	1.46221		1318	2.95257		1318	11.4598
1319	0.85682		1319	1.02687		1319	1.46215		1319	2.95256		1319	11.4557
1320	0.8566		1320	1.02679		1320	1.46205		1320	2.95245		1320	11.4561
1321	0.85641		1321	1.02671		1321	1.46197		1321	2.95239		1321	11.4575
1322	0.85625		1322	1.02664		1322	1.46194		1322	2.95236		1322	11.4592
1323	0.85611		1323	1.02656		1323	1.4619		1323	2.95234		1323	11.4611
1324	0.85598		1324	1.02649		1324	1.46186		1324	2.95232		1324	11.4625
1325	0.85586		1325	1.02641		1325	1.4618		1325	2.9523		1325	11.464
1326	0.85575		1326	1.02633		1326	1.46175		1326	2.95223		1326	11.4649
1327	0.85564		1327	1.02623		1327	1.46169		1327	2.95059		1327	11.466
1328	0.85555		1328	1.02597		1328	1.46166		1328	2.94937		1328	11.467
1329	0.85545		1329	1.02574		1329	1.4616		1329	2.94898		1329	11.4682
1330	0.85537		1330	1.02555		1330	1.46156		1330	2.94883		1330	11.4693
1331	0.85528		1331	1.02538		1331	1.46156		1331	2.94879		1331	11.4708
1332	0.8552		1332	1.02523		1332	1.46153		1332	2.94882		1332	11.4721
1333	0.85511		1333	1.02508		1333	1.46149		1333	2.94887		1333	11.4734
1334	0.85502		1334	1.02495		1334	1.46143		1334	2.9489		1334	11.4747
1335	0.85493		1335	1.02483		1335	1.46137		1335	2.94893		1335	11.4756
1336	0.85485		1336	1.02472		1336	1.46077		1336	2.94893		1336	11.4767
1337	0.85476		1337	1.02462		1337	1.4604		1337	2.94896		1337	11.4773
1338	0.85468		1338	1.02452		1338	1.46027		1338	2.94893		1338	11.4779
1339	0.85459		1339	1.02443		1339	1.46025		1339	2.94892		1339	11.4786
1340	0.8545		1340	1.02435		1340	1.46027		1340	2.94888		1340	11.4797
1341	0.85441		1341	1.02426		1341	1.46032		1341	2.94882		1341	11.4806
1342	0.85431		1342	1.02418		1342	1.4604		1342	2.94879		1342	11.4813
1343	0.85422		1343	1.02411		1343	1.46042		1343	2.94876		1343	11.4809
1344	0.85409		1344	1.02403		1344	1.46041		1344	2.94878		1344	11.4703
1345	0.85385		1345	1.02395		1345	1.46043		1345	2.94881		1345	11.4657
1346	0.85362		1346	1.02388		1346	1.46041		1346	2.94884		1346	11.4656
1347	0.85343		1347	1.0238		1347	1.4603		1347	2.94884		1347	11.4667
1348	0.85327		1348	1.02373		1348	1.46017		1348	2.94878		1348	11.4681
1349	0.85312		1349	1.02366		1349	1.46009		1349	2.94876		1349	11.4696
1350	0.85299		1350	1.02358		1350	1.46007		1350.01	2.94872		1350	11.4708
1351	0.85287		1351	1.02351		1351	1.46007		1351.01	2.94863		1351	11.4718
1352	0.85276		1352	1.02343		1352	1.46008		1352.01	2.94854		1352	11.4728
1353	0.85265		1353	1.02333		1353	1.46006		1353.01	2.9469		1353.01	11.4738
1354	0.85256		1354	1.02306		1354	1.46001		1354.01	2.94565		1354.01	11.4749
1355	0.85247		1355	1.02284		1355	1.45991		1355.01	2.94521		1355.01	11.4759
1356	0.85238		1356	1.02267		1356	1.45983		1356.01	2.9451		1356.01	11.4769
1357	0.8523		1357	1.0225		1357	1.45974		1357.01	2.94509		1357.01	11.4779
1358	0.85221		1358	1.02235		1358	1.45963		1358.01	2.94515		1358.01	11.4787
1359	0.85213		1359	1.02222		1359	1.45954		1359.01	2.94521		1359.01	11.4797
1360	0.85205		1360	1.0221		1360	1.45949		1360.01	2.94528		1360.01	11.4807
1361	0.85196		1361	1.02198		1361	1.45944		1361.01	2.94533		1361.01	11.482
1362	0.85189		1362	1.02188		1362	1.4588		1362.01	2.94537		1362.01	11.4831
1363	0.85181		1363	1.02178		1363	1.45837		1363.01	2.94541		1363.01	11.4838
1364	0.85173		1364	1.02169		1364	1.45821		1364.01	2.94545		1364.01	11.4846
1365	0.85165		1365	1.02161		1365	1.45817		1365.01	2.94547		1365.01	11.4858
1366	0.85156		1366	1.02153		1366	1.4582		1366.01	2.94548		1366.01	11.4869
1367	0.85148		1367	1.02146		1367	1.45821		1367.01	2.94551		1367.01	11.4878
1368	0.85138		1368	1.02139		1368	1.45821		1368.01	2.94553		1368.01	11.4887
1369	0.8513		1369	1.02131		1369	1.4582		1369.01	2.9455		1369.01	11.4882
1370	0.85118		1370	1.02124		1370	1.45819		1370.01	2.94547		1370.01	11.4772
1371	0.85095		1371	1.02117		1371	1.45817		1371.01	2.94544		1371.01	11.4725
1372	0.85074		1372	1.0211		1372	1.45816		1372.01	2.94545		1372.01	11.4726
1373	0.85056		1373	1.02103		1373	1.45817		1373.01	2.94549		1373.01	11.4741
1374	0.8504		1374	1.02096		1374	1.45817		1374.01	2.94556		1374.01	11.4756
1375	0.85027		1375	1.02089		1375	1.45819		1375.01	2.94561		1375.01	11.4771
1375.95	0.85016		1376	1.02082		1376	1.45818		1376.01	2.94566		1376.01	11.4783
1376.9	0.85006		1377	1.02075		1377	1.45815		1377.01	2.94567		1377.01	11.4791
1377.9	0.84996		1378	1.02069		1378	1.45813		1378.01	2.94558		1378.01	11.48
1378.9	0.84987		1379	1.02059		1379	1.45809		1379.01	2.94386		1379.01	11.4812
1379.9	0.84979		1380	1.02032		1380	1.45801		1380.01	2.94263		1380.01	11.4823
1380.9	0.8497		1381	1.02012		1381	1.45791		1381.01	2.94219		1381.01	11.4832
1381.9	0.84962		1382	1.01994		1382	1.45784		1382.01	2.94205		1382.01	11.4841
1382.9	0.84953		1383	1.01978		1383	1.45779		1383.01	2.94202		1383.01	11.4846
1383.9	0.84945		1384	1.01964		1384	1.4577		1384.01	2.94203		1384.01	11.4851
1384.9	0.84936		1385	1.01952		1385	1.4576		1385.01	2.94202		1385.01	11.4859
1385.9	0.84927		1386	1.01941		1386	1.4575		1386.01	2.94205		1386.01	11.4868
1386.9	0.84918		1387	1.01931		1387	1.45737		1387.01	2.94211		1387.01	11.4876
1387.9	0.84909		1388	1.01921		1388	1.4567		1388.01	2.94214		1388.01	11.4886
1388.9	0.84901		1389	1.01913		1389	1.45627		1389.01	2.94215		1389.01	11.4894
1389.9	0.84892		1390	1.01905		1390	1.45609		1390.01	2.94217		1390.01	11.4905
1390.9	0.84884		1391	1.01898		1391	1.45603		1391.01	2.94222		1391.01	11.4915
1391.9	0.84875		1392	1.0189		1392	1.45605		1392.01	2.94225		1392.01	11.4921
1392.9	0.84867		1393	1.01884		1393	1.45606		1393.01	2.94229		1393.01	11.4931
1393.9	0.84859		1394	1.01877		1394	1.45601		1394.01	2.94229		1394.01	11.4941
1394.9	0.8485		1395	1.01871		1395	1.45597		1395.01	2.94229		1395.01	11.4939
1395.9	0.84839		1396	1.01865		1396	1.45595		1396.01	2.94224		1396.01	11.4833
1396.9	0.84816		1397	1.01858		1397	1.45592		1397.01	2.94217		1397.01	11.4788
1397.9	0.84793		1398	1.01852		1398	1.4559		1398.01	2.94211		1398.01	11.4789
1398.9	0.84773		1399	1.01846		1399	1.45588		1399.01	2.94203		1399.01	11.48
1399.9	0.84757		1400	1.0184		1400	1.45583		1400.01	2.94196		1400.01	11.4816
1400.9	0.84742		1401	1.01833		1401	1.45575		1401.01	2.94194		1401.01	11.4828
1401.9	0.84729		1402	1.01827		1402	1.4557		1402.01	2.94203		1402.01	11.4839
1402.9	0.84718		1403	1.0182		1403	1.45566		1403.01	2.94205		1403.01	11.4851
1403.9	0.84707		1404	1.01814		1404	1.45557		1404.01	2.942		1404.01	11.4863
1404.9	0.84698		1405	1.01805		1405	1.45547		1405.01	2.94038		1405.01	11.4874
1405.9	0.84689		1406	1.01779		1406	1.45538		1406.01	2.93922		1406.01	11.4887
1406.9	0.8468		1407	1.01759		1407	1.45528		1407.01	2.93883		1407.01	11.4899
1407.9	0.84671		1408	1.01742		1408	1.45517		1408.01	2.93871		1408.01	11.491
1408.9	0.84663		1409	1.01727		1409	1.45503		1409.01	2.93872		1409.01	11.4919
1409.9	0.84655		1410	1.01714		1410	1.45489		1410.01	2.93873		1410.01	11.4927
1410.9	0.84645		1411	1.01701		1411	1.45482		1411.01	2.93875		1411.01	11.4936
1411.9	0.84636		1412	1.0169		1412	1.45477		1412.01	2.9388		1412.01	11.4944
1412.9	0.84627		1413	1.01679		1413	1.45467		1413.01	2.93879		1413.01	11.495
1413.9	0.84618		1414	1.0167		1414	1.454		1414.01	2.93883		1414.01	11.4956
1414.9	0.84609		1415	1.01661		1415	1.45354		1415.01	2.93884		1415.01	11.4959
1415.9	0.84601		1416	1.01652		1416	1.45332		1416.01	2.93888		1416.01	11.4962
1416.9	0.84592		1417	1.01645		1417	1.45319		1417.01	2.93891		1417.01	11.4965
1417.9	0.84583		1418	1.01637		1418	1.45314		1418.01	2.93893		1418.01	11.497
1418.9	0.84575		1419	1.0163		1419	1.45319		1419.01	2.93895		1419.01	11.4977
1419.9	0.84566		1420	1.01623		1420	1.45327		1420.01	2.93897		1420.01	11.4985
1420.9	0.84556		1421	1.01616		1421	1.45331		1421.01	2.93899		1421.01	11.498
1421.9	0.84544		1422	1.01609		1422	1.45334		1422.01	2.93898		1421.96	11.4874
1422.9	0.84521		1423	1.01602		1423	1.45335		1423.01	2.93896		1422.91	11.4824
1423.9	0.84499		1424	1.01596		1424	1.45335		1424.01	2.93895		1423.91	11.4824
1424.9	0.8448		1425	1.0159		1425	1.45336		1425.01	2.93896		1424.91	11.4838
1425.9	0.84463		1426	1.01583		1426	1.45338		1426.01	2.93895		1425.91	11.485
1426.9	0.84449		1427	1.01577		1427	1.45336		1427.01	2.93893		1426.91	11.4861
1427.9	0.84437		1428	1.0157		1428	1.45327		1428.01	2.93891		1427.91	11.4873
1428.9	0.84425		1429	1.01563		1429	1.45314		1429.01	2.93891		1428.91	11.4882
1429.9	0.84413		1430	1.01557		1430	1.45297		1430.01	2.93893		1429.91	11.4891
1430.9	0.84404		1431	1.01547		1431	1.4528		1431.01	2.93732		1430.91	11.4904
1431.9	0.84395		1432	1.0152		1432	1.45262		1432.01	2.9361		1431.91	11.4914
1432.9	0.84386		1433	1.01499		1433	1.45247		1433.01	2.93569		1432.91	11.4922
1433.9	0.84378		1434	1.01482		1434	1.45235		1434.01	2.93557		1433.91	11.4933
1434.9	0.8437		1435	1.01466		1435	1.45222		1435.01	2.9356		1434.91	11.4943
1435.9	0.84362		1436	1.01452		1436	1.45212		1436.01	2.93562		1435.91	11.4949
1436.9	0.84354		1437	1.01439		1437	1.452		1437.01	2.93568		1436.91	11.4959
1437.9	0.84345		1438	1.01428		1438	1.4519		1438.01	2.93573		1437.91	11.497
1438.9	0.84337		1439	1.01418		1439	1.45174		1439.01	2.93575		1438.91	11.4975
1439.9	0.84328		1440	1.01409		1440	1.45103		1440.01	2.93575		1439.91	11.4981
1440.9	0.8432		1441	1.014		1441	1.45063		1441.01	2.93575		1440.91	11.4986
1441.91	0.84311		1442	1.01392		1442	1.4505		1442.01	2.93571		1441.91	11.499
1442.91	0.84302		1443	1.01385		1443	1.45045		1443.01	2.93569		1442.91	11.4995
1443.91	0.84293		1444	1.01379		1444	1.45048		1444.01	2.9357		1443.91	11.5
1444.91	0.84284		1445.01	1.01372		1445	1.45054		1445.01	2.93569		1444.91	11.5005
1445.91	0.84275		1446.01	1.01365		1446	1.45055		1446.01	2.93566		1445.91	11.501
1446.91	0.84266		1447.01	1.01358		1447	1.45053		1447.01	2.93567		1446.91	11.5007
1447.91	0.84255		1448.01	1.01351		1448.01	1.45051		1448.01	2.93565		1447.91	11.4902
1448.91	0.84232		1449.01	1.01345		1449.01	1.45045		1449.01	2.93564		1448.91	11.4846
1449.91	0.8421		1450.01	1.01339		1450.01	1.45038		1450.01	2.93563		1449.91	11.4842
1450.91	0.84192		1451.01	1.01332		1451.01	1.45032		1451.01	2.93562		1450.91	11.4853
1451.91	0.84176		1452.01	1.01326		1452.01	1.45026		1452.01	2.93559		1451.91	11.4867
1452.91	0.84162		1453.01	1.0132		1453.01	1.4502		1453.01	2.93559		1452.91	11.488
1453.91	0.84149		1454.01	1.01314		1454.01	1.45016		1454.01	2.93553		1453.91	11.489
1454.91	0.84138		1455.01	1.01308		1455.01	1.45009		1455.01	2.93546		1454.91	11.49
1455.91	0.84127		1456.01	1.01302		1456.01	1.45002		1456.01	2.93534		1455.91	11.491
1456.91	0.84117		1457.01	1.01293		1457.01	1.44994		1457.01	2.93367		1456.91	11.492
1457.91	0.84107		1458.01	1.01267		1458.01	1.44986		1458.01	2.93252		1457.91	11.4932
1458.91	0.84098		1459.01	1.01248		1459.01	1.44981		1459.01	2.9321		1458.91	11.4941
1459.91	0.84089		1460.01	1.01232		1460.01	1.44973		1460.01	2.93194		1459.91	11.495
1460.91	0.8408		1461.01	1.01217		1461.01	1.44961		1461.01	2.93189		1460.91	11.4955
1461.91	0.84071		1462.01	1.01203		1462.01	1.44951		1462.01	2.9319		1461.91	11.4959
1462.91	0.84063		1463.01	1.01192		1463.01	1.44942		1463.01	2.93197		1462.91	11.4962
1463.91	0.84054		1464.01	1.01181		1464.01	1.44935		1464.01	2.932		1463.91	11.4966
1464.91	0.84045		1465.01	1.01172		1465.01	1.44918		1465.01	2.932		1464.91	11.497
1465.91	0.84037		1466.01	1.01163		1466.01	1.44843		1466.01	2.93199		1465.91	11.4972
1466.91	0.84029		1467.01	1.01155		1467.01	1.448		1467.01	2.93198		1466.91	11.4976
1467.91	0.84021		1468.01	1.01147		1468.01	1.44785		1468.01	2.93198		1467.91	11.4981
1468.91	0.84013		1469.01	1.0114		1469.01	1.44778		1469.01	2.93199		1468.91	11.499
1469.91	0.84005		1470.01	1.01133		1470.01	1.44775		1470.01	2.93199		1469.91	11.4995
1470.91	0.83997		1471.01	1.01127		1471.01	1.44773		1471.01	2.93195		1470.91	11.5001
1471.91	0.83989		1472.01	1.0112		1472.01	1.44772		1472.01	2.93192		1471.91	11.5008
1472.91	0.83981		1473.01	1.01114		1473.01	1.44772		1473.01	2.9319		1472.91	11.5008
1473.91	0.8397		1474.01	1.01107		1474.01	1.44772		1474.01	2.93191		1473.91	11.4901
1474.91	0.83947		1475.01	1.011		1475.01	1.44772		1475.01	2.93192		1474.91	11.4845
1475.91	0.83925		1476.01	1.01094		1476.01	1.44774		1476.01	2.93193		1475.91	11.4839
1476.91	0.83907		1477.01	1.01087		1477.01	1.44772		1477.01	2.93191		1476.91	11.4848
1477.91	0.83891		1478.01	1.0108		1478.01	1.44765		1478.01	2.93193		1477.91	11.4853
1478.91	0.83878		1479.01	1.01073		1479.01	1.44756		1479.01	2.93193		1478.91	11.4862
1479.91	0.83866		1480.01	1.01067		1480.01	1.44745		1480.01	2.93192		1479.91	11.4872
1480.91	0.83855		1481.01	1.0106		1481.01	1.44737		1481.01	2.93192		1480.91	11.4883
1481.91	0.83846		1482.01	1.01053		1482.01	1.44731		1482.01	2.9319		1481.91	11.4891
1482.91	0.83837		1483.01	1.01043		1483.01	1.44721		1483.01	2.93022		1482.91	11.4898
1483.91	0.83828		1484.01	1.01015		1484.01	1.44713		1484.02	2.92904		1483.91	11.4901
1484.91	0.8382		1485.01	1.00994		1485.01	1.44707		1485.02	2.92865		1484.91	11.4905
1485.91	0.83812		1486.01	1.00976		1486.01	1.44702		1486.02	2.92852		1485.91	11.4907
1486.91	0.83803		1487.01	1.00961		1487.01	1.44697		1487.02	2.9285		1486.92	11.4915
1487.91	0.83794		1488.01	1.00947		1488.01	1.44691		1488.02	2.92857		1487.92	11.4921
1488.91	0.83785		1489.01	1.00934		1489.01	1.4468		1489.02	2.92871		1488.92	11.493
1489.91	0.83775		1490.01	1.00923		1490.01	1.4467		1490.02	2.92879		1489.92	11.494
1490.91	0.83766		1491.01	1.00913		1491.01	1.44649		1491.02	2.92889		1490.92	11.4946
1491.91	0.83756		1492.01	1.00904		1492.01	1.44578		1492.02	2.929		1491.92	11.4948
1492.91	0.83747		1493.01	1.00896		1493.01	1.44538		1493.02	2.92912		1492.92	11.4954
1493.91	0.83736		1494.01	1.00888		1494.01	1.4452		1494.02	2.9292		1493.92	11.4959
1494.91	0.83726		1495.01	1.00881		1495.01	1.44513		1495.02	2.92915		1494.92	11.4963
1495.91	0.83716		1496.01	1.00875		1496.01	1.44506		1496.02	2.92912		1495.92	11.4962
1496.91	0.83706		1497.01	1.00868		1497.01	1.44504		1497.02	2.92912		1496.92	11.4965
1497.91	0.83697		1498.01	1.00862		1498.01	1.44504		1498.02	2.92913		1497.92	11.4973
1498.91	0.83687		1499.01	1.00856		1499.01	1.44504		1499.02	2.92908		1498.92	11.4971
1499.91	0.83674		1500.01	1.00851		1500.01	1.44502		1500.02	2.92904		1499.92	11.4867
1500.91	0.8365		1501.01	1.00845		1501.01	1.44499		1501.02	2.92899		1500.92	11.4813
1501.91	0.83627		1502.01	1.00839		1502.01	1.44496		1502.02	2.92894		1501.92	11.4808
1502.91	0.83608		1503.01	1.00834		1503.01	1.4449		1503.02	2.92888		1502.92	11.4812
1503.91	0.83591		1504.01	1.00828		1504.01	1.44481		1504.02	2.92882		1503.92	11.4822
1504.91	0.83577		1505.01	1.00823		1505.01	1.44472		1505.02	2.92877		1504.92	11.4834
1505.91	0.83564		1506.01	1.00818		1506.01	1.44469		1506.02	2.92872		1505.92	11.4844
1506.91	0.83552		1507.01	1.00812		1507.01	1.44465		1507.02	2.92863		1506.92	11.4855
1507.91	0.83541		1508.01	1.00807		1508.01	1.4446		1508.02	2.9285		1507.92	11.4864
1508.91	0.83531		1509.01	1.00797		1509.01	1.44455		1509.02	2.92677		1508.92	11.4869
1509.91	0.83521		1510.01	1.0077		1510.01	1.44449		1510.02	2.92552		1509.92	11.4872
1510.91	0.83512		1511.01	1.00751		1511.01	1.44444		1511.02	2.92508		1510.92	11.4877
1511.91	0.83504		1512.01	1.00734		1512.01	1.44441		1512.02	2.92498		1511.92	11.4884
1512.91	0.83496		1513.01	1.0072		1513.01	1.44439		1513.02	2.92495		1512.92	11.489
1513.91	0.83488		1513.96	1.00708		1514.01	1.44435		1514.02	2.92496		1513.92	11.4898
1514.91	0.83479		1514.91	1.00696		1515.01	1.44431		1515.02	2.925		1514.92	11.4905
1515.91	0.8347		1515.91	1.00685		1516.01	1.44426		1516.02	2.92507		1515.92	11.4911
1516.91	0.83461		1516.91	1.00675		1517.01	1.44407		1517.02	2.92514		1516.92	11.4916
1517.91	0.83452		1517.91	1.00667		1518.01	1.44334		1518.02	2.9252		1517.92	11.4916
1518.91	0.83444		1518.91	1.00658		1519.01	1.44296		1519.02	2.92525		1518.92	11.4921
1519.91	0.83435		1519.91	1.0065		1520.01	1.44281		1520.02	2.92528		1519.92	11.4927
1520.91	0.83426		1520.91	1.00642		1521.01	1.44277		1521.02	2.92528		1520.92	11.4932
1521.91	0.83417		1521.91	1.00635		1522.01	1.44279		1522.02	2.92527		1521.92	11.4934
1522.91	0.83408		1522.91	1.00628		1523.01	1.44278		1523.02	2.92527		1522.92	11.4937
1523.91	0.83399		1523.91	1.00623		1524.01	1.44275		1524.02	2.92524		1523.92	11.494
1524.91	0.83389		1524.91	1.00616		1525.01	1.4427		1525.02	2.92519		1524.92	11.4937
1525.91	0.83377		1525.91	1.0061		1526.01	1.44264		1526.02	2.9251		1525.92	11.4828
1526.91	0.83353		1526.91	1.00604		1527.01	1.44258		1527.02	2.92501		1526.92	11.4772
1527.91	0.8333		1527.91	1.00598		1528.01	1.44248		1528.02	2.92497		1527.92	11.4771
1528.91	0.8331		1528.91	1.00592		1529.01	1.44238		1529.02	2.92482		1528.92	11.4781
1529.91	0.83292		1529.91	1.00587		1530.01	1.44229		1530.02	2.92472		1529.92	11.4791
1530.91	0.83277		1530.91	1.00582		1531.01	1.44221		1531.02	2.92463		1530.92	11.4802
1531.91	0.83263		1531.91	1.00576		1532.01	1.44212		1532.02	2.92458		1531.92	11.4809
1532.91	0.8325		1532.91	1.0057		1533.01	1.44207		1533.02	2.92455		1532.92	11.4815
1533.91	0.83239		1533.91	1.00565		1534.01	1.44202		1534.02	2.92447		1533.92	11.482
1534.91	0.83228		1534.91	1.00555		1535.01	1.44199		1535.02	2.92281		1534.92	11.4822
1535.91	0.83217		1535.91	1.0053		1536.01	1.44194		1536.02	2.92165		1535.92	11.483
1536.91	0.83207		1536.91	1.00511		1537.01	1.44184		1537.02	2.92123		1536.92	11.4838
1537.91	0.83197		1537.91	1.00494		1538.01	1.44173		1538.02	2.92112		1537.92	11.4844
1538.91	0.83187		1538.91	1.0048		1539.01	1.44166		1539.02	2.92112		1538.92	11.4848
1539.91	0.83179		1539.91	1.00467		1540.01	1.44158		1540.02	2.92121		1539.92	11.4852
1540.91	0.83171		1540.91	1.00455		1541.01	1.44147		1541.02	2.9213		1540.92	11.4856
1541.91	0.83162		1541.91	1.00444		1542.01	1.44134		1542.02	2.92137		1541.92	11.486
1542.91	0.83154		1542.91	1.00435		1543.01	1.44107		1543.02	2.92141		1542.92	11.4865
1543.91	0.83144		1543.91	1.00426		1544.01	1.44028		1544.02	2.92151		1543.92	11.4866
1544.91	0.83136		1544.91	1.00418		1545.01	1.4399		1545.02	2.9216		1544.92	11.4868
1545.91	0.83127		1545.91	1.0041		1546.01	1.43972		1546.02	2.92166		1545.92	11.4873
1546.91	0.83118		1546.91	1.00404		1547.01	1.43963		1547.02	2.92171		1546.92	11.4879
1547.91	0.83108		1547.91	1.00397		1548.01	1.43958		1548.02	2.92179		1547.92	11.4883
1548.91	0.83099		1548.91	1.0039		1549.01	1.43953		1549.02	2.92185		1548.92	11.4882
1549.91	0.8309		1549.91	1.00384		1550.01	1.43948		1550.02	2.92185		1549.92	11.488
1550.91	0.83081		1550.91	1.00377		1551.01	1.43941		1551.02	2.92179		1550.92	11.4873
1551.91	0.83069		1551.91	1.00371		1552.01	1.43935		1552.02	2.92177		1551.92	11.4765
1552.91	0.83047		1552.91	1.00365		1553.01	1.43929		1552.97	2.92173		1552.92	11.4705
1553.91	0.83026		1553.91	1.00359		1554.01	1.43919		1553.92	2.92168		1553.92	11.4693
1554.91	0.83007		1554.91	1.00352		1555.01	1.43914		1554.92	2.92162		1554.92	11.4697
1555.91	0.82991		1555.91	1.00346		1556.01	1.43911		1555.92	2.92158		1555.92	11.4709
1556.91	0.82977		1556.91	1.0034		1557.01	1.43904		1556.92	2.92149		1556.92	11.4721
1557.91	0.82965		1557.91	1.00334		1558.01	1.43894		1557.92	2.92147		1557.92	11.473
1558.91	0.82955		1558.91	1.00328		1559.01	1.43887		1558.92	2.92146		1558.92	11.4738
1559.91	0.82945		1559.91	1.00322		1560.01	1.43877		1559.92	2.92136		1559.92	11.4744
1560.91	0.82935		1560.91	1.00311		1561.01	1.43866		1560.92	2.9198		1560.92	11.475
1561.91	0.82926		1561.91	1.00284		1562.01	1.43856		1561.92	2.91842		1561.92	11.4756
1562.91	0.82918		1562.91	1.00263		1563.01	1.43844		1562.92	2.9179		1562.92	11.4763
1563.91	0.82909		1563.91	1.00246		1564.01	1.43833		1563.92	2.91768		1563.92	11.4766
1564.91	0.829		1564.91	1.0023		1565.01	1.43823		1564.92	2.9176		1564.92	11.4775
1565.91	0.82892		1565.91	1.00216		1566.01	1.43812		1565.92	2.91763		1565.92	11.4779
1566.91	0.82883		1566.91	1.00202		1567.01	1.43802		1566.92	2.91765		1566.92	11.4785
1567.91	0.82874		1567.91	1.0019		1568.01	1.43793		1567.92	2.9177		1567.92	11.4792
1568.91	0.82866		1568.91	1.00178		1569.01	1.43767		1568.92	2.91777		1568.92	11.4796
1569.91	0.82858		1569.91	1.00168		1570.01	1.43694		1569.92	2.91782		1569.92	11.4801
1570.91	0.8285		1570.91	1.00159		1571.01	1.43654		1570.92	2.91784		1570.92	11.4802
1571.91	0.82842		1571.91	1.00151		1572.01	1.4363		1571.92	2.91781		1571.92	11.4805
1572.91	0.82834		1572.91	1.00143		1573.01	1.43615		1572.92	2.91781		1572.92	11.481
1573.91	0.82825		1573.91	1.00135		1574.01	1.43606		1573.92	2.91779		1573.92	11.4815
1574.91	0.82817		1574.91	1.00128		1575.01	1.43598		1574.92	2.91778		1574.92	11.4818
1575.92	0.82808		1575.91	1.00121		1576.01	1.43592		1575.92	2.91772		1575.92	11.4823
1576.92	0.82799		1576.91	1.00114		1577.01	1.43583		1576.92	2.91766		1576.92	11.4822
1577.92	0.82787		1577.92	1.00107		1578.01	1.43572		1577.92	2.91764		1577.92	11.4712
1578.92	0.82763		1578.92	1.001		1579.01	1.43565		1578.92	2.91757		1578.92	11.4652
1579.92	0.8274		1579.92	1.00093		1580.01	1.43562		1579.92	2.91748		1579.92	11.4641
1580.92	0.8272		1580.92	1.00087		1581.02	1.43557		1580.92	2.91742		1580.92	11.4645
1581.92	0.82703		1581.92	1.0008		1582.02	1.43548		1581.92	2.91737		1581.92	11.4658
1582.92	0.82687		1582.92	1.00073		1583.02	1.43538		1582.92	2.91729		1582.92	11.4673
1583.92	0.82673		1583.92	1.00066		1584.02	1.43529		1583.92	2.91726		1583.92	11.4683
1584.92	0.82659		1584.92	1.00059		1585.02	1.43515		1584.92	2.91721		1584.92	11.4692
1585.92	0.82647		1585.92	1.00052		1586.02	1.43503		1585.92	2.91718		1585.92	11.47
1586.92	0.82636		1586.92	1.00041		1587.02	1.43489		1586.92	2.91568		1586.92	11.4708
1587.92	0.82626		1587.92	1.00013		1588.02	1.43479		1587.92	2.91434		1587.92	11.4717
1588.92	0.82616		1588.92	0.99992		1589.02	1.43477		1588.92	2.91391		1588.92	11.4724
1589.92	0.82607		1589.92	0.99974		1590.02	1.43469		1589.92	2.91377		1589.92	11.4734
1590.92	0.82597		1590.92	0.99957		1591.02	1.43461		1590.92	2.91376		1590.92	11.4745
1591.92	0.82587		1591.92	0.99943		1592.02	1.43453		1591.92	2.91381		1591.92	11.475
1592.92	0.82578		1592.92	0.9993		1593.02	1.43444		1592.92	2.91385		1592.92	11.4756
1593.92	0.82568		1593.92	0.99918		1594.02	1.43433		1593.92	2.91389		1593.92	11.4757
1594.92	0.82558		1594.92	0.99908		1595.02	1.43405		1594.92	2.91391		1594.92	11.4759
1595.92	0.82549		1595.92	0.99898		1596.02	1.43332		1595.92	2.91388		1595.92	11.4764
1596.92	0.82541		1596.92	0.99889		1597.02	1.43294		1596.92	2.91391		1596.92	11.4764
1597.92	0.82532		1597.92	0.9988		1598.02	1.43274		1597.92	2.91391		1597.92	11.4766
1598.92	0.82523		1598.92	0.99871		1599.02	1.43268		1598.92	2.91386		1598.92	11.4763
1599.92	0.82514		1599.92	0.99863		1600.02	1.43267		1599.92	2.91383		1599.92	11.4764
1600.92	0.82504		1600.92	0.99856		1601.02	1.43262		1600.92	2.91378		1600.92	11.4769
1601.92	0.82495		1601.92	0.99848		1602.02	1.43252		1601.92	2.91366		1601.92	11.4772
1602.92	0.82485		1602.92	0.99841		1603.02	1.43245		1602.92	2.9136		1602.92	11.4768
1603.92	0.82473		1603.92	0.99834		1604.02	1.43236		1603.92	2.9135		1603.92	11.466
1604.92	0.82448		1604.92	0.99827		1605.02	1.43225		1604.92	2.91338		1604.92	11.4604
1605.92	0.82426		1605.92	0.9982		1606.02	1.43217		1605.92	2.91328		1605.92	11.4597
1606.92	0.82406		1606.92	0.99813		1607.02	1.43213		1606.92	2.9132		1606.92	11.4606
1607.92	0.8239		1607.92	0.99807		1608.02	1.43212		1607.92	2.91311		1607.92	11.4614
1608.92	0.82375		1608.92	0.998		1609.02	1.43208		1608.92	2.91303		1608.92	11.4622
1609.92	0.82362		1609.92	0.99794		1610.02	1.43201		1609.92	2.91292		1609.92	11.4631
1610.92	0.8235		1610.92	0.99787		1611.02	1.43191		1610.92	2.91284		1610.92	11.4638
1611.92	0.82338		1611.92	0.9978		1612.02	1.43181		1611.92	2.91278		1611.92	11.4642
1612.92	0.82328		1612.92	0.99769		1613.02	1.43172		1612.92	2.91123		1612.92	11.4646
1613.92	0.82318		1613.92	0.99741		1614.02	1.43161		1613.92	2.90987		1613.92	11.4654
1614.92	0.82309		1614.92	0.9972		1615.02	1.43151		1614.92	2.9094		1614.92	11.4664
1615.92	0.823		1615.92	0.99701		1616.02	1.43141		1615.92	2.90923		1615.92	11.4671
1616.92	0.82291		1616.92	0.99685		1617.02	1.43126		1616.92	2.90915		1616.92	11.4679
1617.92	0.82282		1617.92	0.99671		1618.02	1.43113		1617.92	2.90911		1617.92	11.4681
1618.92	0.82273		1618.92	0.99657		1619.02	1.43101		1618.93	2.9091		1618.92	11.4681
1619.92	0.82264		1619.92	0.99646		1620.02	1.43084		1619.93	2.90906		1619.92	11.4677
1620.92	0.82255		1620.92	0.99635		1621.02	1.43046		1620.93	2.90906		1620.93	11.4678
1621.92	0.82245		1621.92	0.99624		1622.02	1.42963		1621.93	2.90904		1621.93	11.468
1622.92	0.82236		1622.92	0.99615		1623.02	1.42919		1622.93	2.90899		1622.93	11.4683
1623.92	0.82227		1623.92	0.99607		1624.02	1.42894		1623.93	2.90891		1623.93	11.4684
1624.92	0.82218		1624.92	0.99599		1625.02	1.42877		1624.93	2.9088		1624.93	11.4682
1625.92	0.8221		1625.92	0.99592		1626.02	1.42866		1625.93	2.9087		1625.93	11.4682
1626.92	0.822		1626.92	0.99585		1627.02	1.42862		1626.93	2.90866		1626.93	11.4685
1627.92	0.82191		1627.92	0.99577		1628.02	1.42859		1627.93	2.90863		1627.93	11.4691
1628.92	0.82183		1628.92	0.9957		1629.02	1.42857		1628.93	2.90858		1628.93	11.4694
1629.92	0.82172		1629.92	0.99563		1630.02	1.42855		1629.93	2.90849		1629.93	11.4584
1630.92	0.8215		1630.92	0.99557		1631.02	1.4285		1630.93	2.90844		1630.93	11.4527
1631.92	0.82129		1631.92	0.99551		1632.02	1.42848		1631.93	2.90839		1631.93	11.4521
1632.92	0.82111		1632.92	0.99544		1633.02	1.42844		1632.93	2.90829		1632.93	11.4531
1633.92	0.82096		1633.92	0.99537		1634.02	1.42833		1633.93	2.90818		1633.93	11.4544
1634.92	0.82082		1634.92	0.9953		1635.02	1.42823		1634.93	2.90809		1634.93	11.4553
1635.92	0.82069		1635.92	0.99524		1636.02	1.42813		1635.93	2.90803		1635.93	11.4562
1636.92	0.82057		1636.92	0.99517		1637.02	1.42806		1636.93	2.90796		1636.93	11.4569
1637.92	0.82046		1637.92	0.99511		1638.02	1.42796		1637.93	2.90791		1637.93	11.4576
1638.92	0.82035		1638.92	0.995		1639.02	1.4279		1638.93	2.90636		1638.93	11.4581
1639.92	0.82025		1639.92	0.99473		1640.02	1.42787		1639.93	2.90497		1639.93	11.459
1640.92	0.82015		1640.92	0.99454		1641.02	1.42778		1640.93	2.90453		1640.93	11.4597
1641.92	0.82006		1641.92	0.99438		1642.02	1.42768		1641.93	2.90437		1641.93	11.4605
1642.92	0.81997		1642.92	0.99424		1643.02	1.42758		1642.93	2.90429		1642.93	11.4608
1643.92	0.81988		1643.92	0.9941		1644.02	1.42744		1643.93	2.90425		1643.93	11.461
1644.92	0.8198		1644.92	0.99398		1645.02	1.42733		1644.93	2.90425		1644.93	11.4613
1645.92	0.81973		1645.92	0.99387		1646.02	1.42724		1645.93	2.90428		1645.93	11.4615
1646.92	0.81964		1646.92	0.99377		1647.02	1.42696		1646.93	2.90428		1646.93	11.4618
1647.92	0.81955		1647.92	0.99367		1648.02	1.42627		1647.93	2.90428		1647.93	11.4619
1648.92	0.81946		1648.92	0.99359		1649.02	1.42596		1648.93	2.90426		1648.93	11.4621
1649.92	0.81938		1649.92	0.9935		1650.02	1.42581		1649.93	2.90422		1649.93	11.4625
1650.92	0.81929		1650.92	0.99342		1651.02	1.42573		1650.93	2.90417		1650.93	11.4627
1651.92	0.8192		1651.92	0.99334		1652.02	1.42569		1651.93	2.9041		1651.93	11.4632
1652.92	0.81911		1652.92	0.99327		1653.02	1.42565		1652.93	2.90405		1652.93	11.4635
1653.92	0.81902		1653.92	0.9932		1654.02	1.42555		1653.93	2.90402		1653.93	11.4638
1654.92	0.81892		1654.92	0.99313		1655.02	1.42545		1654.93	2.90401		1654.93	11.4634
1655.92	0.81879		1655.92	0.99305		1656.02	1.42538		1655.93	2.904		1655.93	11.4526
1656.92	0.81855		1656.92	0.99299		1657.02	1.42533		1656.93	2.90393		1656.93	11.4471
1657.92	0.81832		1657.92	0.99292		1658.02	1.42527		1657.93	2.90387		1657.93	11.4467
1658.92	0.81811		1658.92	0.99285		1659.02	1.42517		1658.93	2.90381		1658.93	11.4475
1659.92	0.81794		1659.92	0.99278		1660.02	1.42505		1659.93	2.90373		1659.93	11.4486
1660.92	0.81779		1660.92	0.99272		1661.02	1.42493		1660.93	2.90366		1660.93	11.4497
1661.92	0.81766		1661.92	0.99265		1662.02	1.42482		1661.93	2.90351		1661.93	11.4503
1662.92	0.81753		1662.92	0.99259		1663.02	1.42472		1662.93	2.90342		1662.93	11.4513
1663.92	0.81742		1663.92	0.99252		1664.02	1.42461		1663.93	2.90331		1663.93	11.4521
1664.92	0.81731		1664.92	0.99239		1665.02	1.42449		1664.93	2.90161		1664.93	11.4529
1665.92	0.81721		1665.92	0.99212		1666.02	1.42437		1665.93	2.90018		1665.93	11.4541
1666.92	0.81712		1666.92	0.99191		1667.02	1.42429		1666.93	2.89963		1666.93	11.4553
1667.92	0.81703		1667.92	0.99174		1668.02	1.42417		1667.93	2.89941		1667.93	11.4564
1668.92	0.81694		1668.92	0.99158		1669.02	1.42404		1668.93	2.89934		1668.93	11.457
1669.92	0.81685		1669.92	0.99143		1670.02	1.42395		1669.93	2.89931		1669.93	11.458
1670.92	0.81677		1670.92	0.9913		1671.02	1.42386		1670.93	2.89928		1670.93	11.4589
1671.92	0.81669		1671.92	0.99118		1672.02	1.42376		1671.93	2.89924		1671.93	11.4596
1672.92	0.8166		1672.92	0.99108		1673.02	1.42344		1672.93	2.89924		1672.93	11.4604
1673.92	0.81651		1673.92	0.99098		1674.02	1.4227		1673.93	2.89925		1673.93	11.4611
1674.92	0.81642		1674.92	0.99089		1675.02	1.42229		1674.93	2.89922		1674.93	11.4616
1675.92	0.81633		1675.92	0.9908		1676.02	1.42203		1675.93	2.89918		1675.93	11.4625
1676.92	0.81624		1676.92	0.99072		1677.02	1.42187		1676.93	2.89908		1676.93	11.4633
1677.92	0.81614		1677.92	0.99064		1678.02	1.42178		1677.93	2.89896		1677.93	11.4641
1678.92	0.81604		1678.92	0.99056		1679.02	1.42164		1678.93	2.89882		1678.93	11.4649
1679.92	0.81595		1679.92	0.99048		1680.02	1.42152		1679.93	2.89874		1679.93	11.4654
1680.92	0.81585		1680.92	0.9904		1681.02	1.42137		1680.93	2.89865		1680.93	11.4654
1681.92	0.81572		1681.92	0.99032		1682.02	1.42126		1681.93	2.89859		1681.93	11.4547
1682.92	0.81549		1682.92	0.99024		1683.02	1.42117		1682.93	2.89851		1682.93	11.449
1683.92	0.81528		1683.92	0.99016		1684.02	1.42107		1683.93	2.89837		1683.93	11.4484
1684.92	0.81509		1684.92	0.99009		1685.02	1.42098		1684.93	2.89822		1684.93	11.4489
1685.92	0.81493		1685.92	0.99002		1686.02	1.42088		1685.93	2.8981		1685.93	11.4495
1686.92	0.81479		1686.92	0.98995		1687.02	1.42082		1686.93	2.89796		1686.93	11.4501
1687.92	0.81466		1687.92	0.98988		1688.02	1.42075		1687.93	2.89781		1687.93	11.4506
1688.92	0.81455		1688.92	0.98981		1689.02	1.42066		1688.93	2.89764		1688.93	11.4513
1689.92	0.81446		1689.92	0.98974		1690.02	1.42063		1689.93	2.89756		1689.93	11.4521
1690.92	0.81437		1690.92	0.98961		1691.02	1.4206		1690.93	2.89599		1690.93	11.4532
1691.92	0.81428		1691.92	0.98934		1692.02	1.42046		1691.93	2.89466		1691.93	11.4535
1692.92	0.81419		1692.92	0.98914		1693.02	1.42028		1692.93	2.89412		1692.93	11.4541
1693.92	0.8141		1693.92	0.98897		1694.02	1.42018		1693.93	2.89397		1693.93	11.4548
1694.92	0.81402		1694.92	0.98881		1695.02	1.42008		1694.93	2.89391		1694.93	11.4553
1695.92	0.81394		1695.92	0.98866		1696.02	1.41997		1695.93	2.89392		1695.93	11.4559
1696.92	0.81386		1696.92	0.98852		1697.02	1.4199		1696.93	2.89396		1696.93	11.4566
1697.92	0.81378		1697.92	0.9884		1698.02	1.4198		1697.93	2.89402		1697.93	11.4574
1698.92	0.81371		1698.92	0.98829		1699.02	1.41945		1698.93	2.89404		1698.93	11.4578
1699.92	0.81363		1699.92	0.98819		1700.02	1.41871		1699.93	2.89401		1699.93	11.4578
1700.92	0.81355		1700.92	0.98809		1701.02	1.41835		1700.93	2.89392		1700.93	11.4581
1701.92	0.81348		1701.92	0.98801		1702.02	1.41818		1701.93	2.89386		1701.93	11.4587
1702.92	0.8134		1702.92	0.98793		1703.02	1.41812		1702.93	2.89383		1702.93	11.4593
1703.92	0.81332		1703.92	0.98784		1704.02	1.41806		1703.93	2.89381		1703.93	11.4599
1704.92	0.81323		1704.92	0.98776		1705.02	1.41801		1704.93	2.89375		1704.93	11.4608
1705.92	0.81315		1705.92	0.98768		1706.02	1.41797		1705.93	2.89369		1705.93	11.4612
1706.92	0.81306		1706.92	0.9876		1707.02	1.41793		1706.93	2.89361		1706.93	11.4608
1707.92	0.81294		1707.92	0.98753		1708.02	1.41787		1707.93	2.89351		1707.93	11.4498
1708.92	0.81271		1708.92	0.98746		1709.02	1.41779		1708.93	2.8934		1708.93	11.4442
1709.93	0.8125		1709.92	0.98739		1710.02	1.41773		1709.93	2.8933		1709.93	11.4439
1710.93	0.81233		1710.92	0.98731		1711.02	1.4177		1710.93	2.89316		1710.93	11.4452
1711.93	0.81219		1711.93	0.98724		1712.02	1.41769		1711.93	2.89302		1711.93	11.4465
1712.93	0.81206		1712.93	0.98715		1713.02	1.41763		1712.93	2.89292		1712.93	11.4474
1713.93	0.81195		1713.93	0.98707		1714.03	1.41753		1713.93	2.89282		1713.93	11.4482
1714.93	0.81185		1714.93	0.98698		1715.03	1.41744		1714.93	2.8927		1714.93	11.4488
1715.93	0.81175		1715.93	0.98689		1716.03	1.41737		1715.93	2.89256		1715.93	11.4493
1716.93	0.81166		1716.93	0.98674		1717.03	1.41729		1716.93	2.89088		1716.93	11.4503
1717.93	0.81159		1717.93	0.98645		1718.03	1.41721		1717.93	2.8895		1717.93	11.4512
1718.93	0.81151		1718.93	0.98624		1719.03	1.41714		1718.93	2.88901		1718.93	11.4522
1719.93	0.81143		1719.93	0.98605		1720.03	1.41707		1719.93	2.8888		1719.93	11.4528
1720.93	0.81136		1720.93	0.98588		1721.03	1.41701		1720.93	2.88874		1720.93	11.4535
1721.93	0.8113		1721.93	0.98572		1722.03	1.41694		1721.93	2.88869		1721.93	11.4541
1722.93	0.81122		1722.93	0.98558		1723.03	1.41685		1722.93	2.8887		1722.93	11.4546
1723.93	0.81115		1723.93	0.98544		1724.03	1.41672		1723.93	2.8887		1723.93	11.4552
1724.93	0.81108		1724.93	0.98532		1725.03	1.4163		1724.93	2.88873		1724.93	11.4559
1725.93	0.811		1725.93	0.9852		1726.03	1.41554		1725.93	2.88871		1725.93	11.4565
1726.93	0.81093		1726.93	0.98509		1727.03	1.41513		1726.93	2.88865		1726.93	11.4571
1727.93	0.81086		1727.93	0.98498		1728.03	1.41487		1727.93	2.8886		1727.93	11.4574
1728.93	0.81079		1728.93	0.98488		1729.03	1.41473		1728.93	2.88854		1728.93	11.4581
1729.93	0.81072		1729.93	0.98478		1730.03	1.41469		1729.93	2.88851		1729.93	11.4586
1730.93	0.81064		1730.93	0.98469		1731.03	1.41464		1730.93	2.88845		1730.93	11.4592
1731.93	0.81057		1731.93	0.98459		1732.03	1.41462		1731.93	2.88842		1731.93	11.4599
1732.93	0.81049		1732.93	0.9845		1733.03	1.41453		1732.93	2.88839		1732.93	11.4595
1733.93	0.81039		1733.93	0.9844		1734.03	1.41441		1733.93	2.88829		1733.93	11.4482
1734.93	0.81017		1734.93	0.98431		1735.03	1.41429		1734.93	2.88816		1734.93	11.4428
1735.93	0.80997		1735.93	0.98422		1736.03	1.41419		1735.93	2.88803		1735.93	11.4425
1736.93	0.80979		1736.93	0.98413		1737.03	1.4141		1736.93	2.88793		1736.93	11.443
1737.93	0.80965		1737.93	0.98404		1738.03	1.41398		1737.93	2.88781		1737.93	11.4438
1738.93	0.80952		1738.93	0.98395		1739.03	1.41384		1738.93	2.8877		1738.93	11.4449
1739.93	0.8094		1739.93	0.98386		1740.03	1.41373		1739.93	2.88762		1739.93	11.446
1740.93	0.8093		1740.93	0.98376		1741.03	1.41363		1740.93	2.8875		1740.93	11.4474
1741.93	0.80921		1741.93	0.98367		1742.03	1.41354		1741.93	2.88741		1741.93	11.4488
1742.93	0.80913		1742.93	0.98351		1743.03	1.41347		1742.93	2.88579		1742.93	11.45
1743.93	0.80905		1743.93	0.98321		1744.03	1.41343		1743.93	2.88446		1743.93	11.4508
1744.93	0.80898		1744.93	0.98299		1745.03	1.41337		1744.93	2.88396		1744.93	11.4517
1745.93	0.80891		1745.93	0.9828		1746.03	1.4133		1745.93	2.8837		1745.93	11.4518
1746.93	0.80885		1746.93	0.98262		1747.03	1.41321		1746.93	2.88363		1746.93	11.452
1747.93	0.80878		1747.93	0.98246		1748.03	1.41315		1747.93	2.88357		1747.93	11.4524
1748.93	0.8087		1748.93	0.98231		1749.03	1.41306		1748.93	2.88357		1748.93	11.4527
1749.93	0.80863		1749.93	0.98218		1750.03	1.41293		1749.93	2.88357		1749.93	11.4531
1750.93	0.80856		1750.93	0.98205		1751.03	1.41252		1750.93	2.88356		1750.93	11.4532
1751.93	0.80848		1751.93	0.98193		1752.03	1.4118		1751.93	2.88356		1751.93	11.4533
1752.93	0.80841		1752.93	0.98182		1753.03	1.41146		1752.94	2.88354		1752.93	11.4532
1753.93	0.80834		1753.93	0.98172		1754.03	1.4113		1753.94	2.88351		1753.93	11.4533
1754.93	0.80827		1754.93	0.98162		1755.03	1.41123		1754.94	2.88352		1754.94	11.4536
1755.93	0.80819		1755.93	0.98152		1756.03	1.41118		1755.94	2.88347		1755.94	11.4541
1756.93	0.80812		1756.93	0.98143		1757.03	1.41111		1756.94	2.8834		1756.94	11.4547
1757.93	0.80804		1757.93	0.98134		1758.03	1.41102		1757.94	2.88328		1757.94	11.4555
1758.93	0.80796		1758.93	0.98126		1759.03	1.41097		1758.94	2.88315		1758.94	11.4553
1759.93	0.80785		1759.93	0.98117		1760.03	1.41097		1759.94	2.88309		1759.94	11.4444
1760.93	0.80762		1760.93	0.98108		1761.03	1.41095		1760.94	2.88303		1760.94	11.4389
1761.93	0.80741		1761.93	0.981		1762.03	1.41086		1761.94	2.88296		1761.94	11.4385
1762.93	0.80723		1762.93	0.98092		1763.03	1.41076		1762.94	2.8829		1762.94	11.4394
1763.93	0.80708		1763.93	0.98083		1764.03	1.41066		1763.94	2.88283		1763.94	11.4406
1764.93	0.80696		1764.93	0.98074		1765.03	1.41053		1764.94	2.88274		1764.94	11.4415
1765.93	0.80685		1765.93	0.98066		1766.03	1.41038		1765.94	2.88261		1765.94	11.4426
1766.93	0.80675		1766.93	0.98058		1767.03	1.41023		1766.94	2.88248		1766.94	11.4433
1767.93	0.80666		1767.93	0.98049		1768.03	1.41015		1767.94	2.88234		1767.94	11.444
1768.93	0.80657		1768.93	0.98034		1769.03	1.4101		1768.94	2.88064		1768.94	11.4446
1769.93	0.80649		1769.93	0.98005		1770.03	1.41001		1769.94	2.87929		1769.94	11.445
1770.93	0.80641		1770.93	0.97984		1771.03	1.40991		1770.94	2.87881		1770.94	11.4456
1771.93	0.80634		1771.93	0.97965		1772.03	1.4098		1771.94	2.87857		1771.94	11.4466
1772.93	0.80626		1772.93	0.97948		1773.03	1.40969		1772.94	2.87846		1772.94	11.4472
1773.93	0.80619		1773.93	0.97932		1774.03	1.40952		1773.94	2.87838		1773.94	11.4483
1774.93	0.80612		1774.93	0.97917		1775.03	1.40938		1774.94	2.87831		1774.94	11.4492
1775.93	0.80605		1775.93	0.97904		1776.03	1.40925		1775.94	2.87828		1775.94	11.4501
1776.93	0.80599		1776.93	0.97891		1777.03	1.40883		1776.94	2.87825		1776.94	11.4507
1777.93	0.80591		1777.93	0.97878		1778.03	1.40816		1777.94	2.87822		1777.94	11.4513
1778.93	0.80584		1778.93	0.97867		1779.03	1.40785		1778.94	2.87815		1778.94	11.4517
1779.93	0.80576		1779.93	0.97857		1780.03	1.40771		1779.94	2.87809		1779.94	11.452
1780.93	0.80568		1780.93	0.97847		1781.03	1.40765		1780.94	2.87809		1780.94	11.4522
1781.93	0.8056		1781.93	0.97837		1782.03	1.40762		1781.94	2.87808		1781.94	11.4525
1782.93	0.80552		1782.93	0.97827		1783.03	1.40753		1782.94	2.87802		1782.94	11.4531
1783.93	0.80544		1783.93	0.97817		1784.03	1.40747		1783.94	2.87795		1783.94	11.4534
1784.93	0.80536		1784.93	0.97808		1785.03	1.40743		1784.94	2.87787		1784.94	11.4529
1785.93	0.80525		1785.93	0.97799		1786.03	1.40734		1785.94	2.8778		1785.94	11.4419
1786.93	0.80502		1786.93	0.9779		1787.03	1.40721		1786.94	2.87768		1786.94	11.4362
1787.93	0.80482		1787.93	0.97782		1788.03	1.40708		1787.94	2.8775		1787.94	11.4356
1788.93	0.80465		1788.93	0.97773		1789.03	1.40697		1788.94	2.87734		1788.94	11.4365
1789.93	0.80452		1789.93	0.97763		1790.03	1.40692		1789.94	2.87723		1789.94	11.4382
1790.93	0.8044		1790.93	0.97754		1791.03	1.40682		1790.94	2.87702		1790.94	11.4399
1791.93	0.8043		1791.93	0.97746		1792.03	1.40674		1791.94	2.8766		1791.94	11.4413
1792.93	0.80422		1792.93	0.97737		1793.03	1.40665		1792.94	2.87627		1792.94	11.4425
1793.93	0.80414		1793.93	0.97728		1794.03	1.40653		1793.94	2.87599		1793.94	11.4439
1794.93	0.80407		1794.93	0.97712		1795.03	1.40641		1794.94	2.87423		1794.94	11.4448
1795.93	0.80399		1795.93	0.97682		1796.03	1.40628		1795.94	2.87284		1795.94	11.4452
1796.93	0.80392		1796.93	0.9766		1797.03	1.40613		1796.94	2.87234		1796.94	11.4459
1797.93	0.80386		1797.93	0.97641		1798.03	1.40598		1797.94	2.87213		1797.94	11.4467
1798.93	0.80379		1798.93	0.97622		1799.03	1.40582		1798.94	2.87204		1798.94	11.4474
1799.93	0.80372		1799.93	0.97605		1800.03	1.4057		1799.94	2.87198		1799.94	11.4478
1800.93	0.80366		1800.93	0.9759		1801.03	1.40562		1800.94	2.87192		1800.94	11.4484
1801.93	0.8036		1801.93	0.97575		1802.03	1.40555		1801.94	2.87188		1801.94	11.4489
1802.93	0.80354		1802.93	0.97562		1803.03	1.40515		1802.94	2.87182		1802.94	11.4493
1803.93	0.80347		1803.93	0.97549		1804.03	1.40446		1803.94	2.87174		1803.94	11.4498
1804.93	0.80341		1804.93	0.97537		1805.03	1.40415		1804.94	2.87165		1804.94	11.45
1805.93	0.80334		1805.93	0.97526		1806.03	1.40404		1805.94	2.87154		1805.94	11.4503
1806.93	0.80327		1806.93	0.97516		1807.03	1.40397		1806.94	2.87141		1806.94	11.451
1807.93	0.80319		1807.93	0.97507		1808.03	1.40389		1807.94	2.87134		1807.94	11.4518
1808.93	0.80309		1808.93	0.97497		1809.03	1.40379		1808.94	2.87127		1808.94	11.4523
1809.93	0.803		1809.93	0.97488		1810.03	1.40368		1809.94	2.87118		1809.94	11.4527
1810.93	0.80291		1810.93	0.9748		1811.03	1.40356		1810.94	2.87103		1810.94	11.4527
1811.93	0.8028		1811.93	0.97471		1812.03	1.40349		1811.94	2.87086		1811.94	11.4421
1812.93	0.80257		1812.93	0.97463		1813.03	1.40342		1812.94	2.87072		1812.94	11.4365
1813.93	0.80235		1813.93	0.97455		1814.03	1.40331		1813.94	2.87061		1813.94	11.4356
1814.93	0.80216		1814.93	0.97447		1815.03	1.4032		1814.94	2.87053		1814.94	11.4363
1815.93	0.80201		1815.93	0.97438		1816.03	1.40312		1815.94	2.87049		1815.94	11.4376
1816.93	0.80187		1816.93	0.9743		1817.03	1.40306		1816.94	2.87044		1816.94	11.4389
1817.93	0.80176		1817.93	0.97421		1818.03	1.40299		1817.94	2.87037		1817.94	11.4395
1818.93	0.80166		1818.93	0.97413		1819.03	1.40296		1818.94	2.87024		1818.94	11.4404
1819.93	0.80157		1819.93	0.97405		1820.03	1.40292		1819.94	2.87011		1819.94	11.4417
1820.93	0.80148		1820.93	0.97388		1821.03	1.40288		1820.94	2.8684		1820.94	11.4427
1821.93	0.8014		1821.93	0.97359		1822.03	1.40279		1821.94	2.867		1821.94	11.4433
1822.93	0.80132		1822.93	0.97337		1823.03	1.40268		1822.94	2.8665		1822.94	11.4437
1823.93	0.80124		1823.93	0.97318		1824.03	1.40259		1823.94	2.86629		1823.94	11.444
1824.93	0.80116		1824.93	0.97302		1825.03	1.4025		1824.94	2.8662		1824.94	11.4447
1825.93	0.80109		1825.93	0.97286		1826.03	1.40241		1825.94	2.8661		1825.94	11.4457
1826.93	0.80102		1826.93	0.97271		1827.03	1.40234		1826.94	2.86603		1826.94	11.4464
1827.93	0.80094		1827.93	0.97259		1828.03	1.40229		1827.94	2.86594		1827.94	11.4471
1828.93	0.80087		1828.93	0.97247		1829.03	1.40185		1828.94	2.86589		1828.94	11.4472
1829.93	0.8008		1829.93	0.97235		1830.03	1.40114		1829.94	2.86588		1829.94	11.4475
1830.93	0.80073		1830.93	0.97224		1831.03	1.40082		1830.94	2.86582		1830.94	11.4477
1831.93	0.80066		1831.93	0.97213		1832.03	1.40065		1831.94	2.86573		1831.94	11.4482
1832.93	0.80059		1832.93	0.97203		1833.03	1.40054		1832.94	2.86558		1832.94	11.4486
1833.93	0.80052		1833.93	0.97193		1834.03	1.40044		1833.94	2.86546		1833.94	11.4491
1834.93	0.80045		1834.93	0.97184		1835.03	1.40036		1834.94	2.8654		1834.94	11.4494
1835.93	0.80037		1835.93	0.97175		1836.03	1.40028		1835.94	2.86534		1835.94	11.4498
1836.93	0.80029		1836.93	0.97166		1837.03	1.40021		1836.94	2.86529		1836.94	11.4496
1837.93	0.80019		1837.93	0.97157		1838.03	1.40014		1837.94	2.86521		1837.94	11.4383
1838.93	0.79997		1838.93	0.97149		1839.03	1.40006		1838.94	2.86506		1838.94	11.4324
1839.93	0.79976		1839.93	0.9714		1840.03	1.39998		1839.94	2.86484		1839.94	11.4319
1840.93	0.7996		1840.93	0.97132		1841.03	1.3999		1840.94	2.86465		1840.94	11.4326
1841.93	0.79946		1841.93	0.97124		1842.03	1.39982		1841.94	2.86448		1841.94	11.4339
1842.93	0.79933		1842.93	0.97116		1843.03	1.39973		1842.94	2.86433		1842.94	11.435
1843.94	0.79922		1843.93	0.97106		1844.03	1.39963		1843.94	2.86417		1843.94	11.436
1844.94	0.79912		1844.94	0.97098		1845.03	1.39955		1844.94	2.86408		1844.94	11.437
1845.94	0.79902		1845.94	0.97089		1846.03	1.39943		1845.94	2.86395		1845.94	11.4375
1846.94	0.79892		1846.94	0.97071		1847.04	1.39932		1846.94	2.86222		1846.94	11.4379
1847.94	0.79884		1847.94	0.97041		1848.04	1.39924		1847.94	2.86086		1847.94	11.4384
1848.94	0.79876		1848.94	0.9702		1849.04	1.39915		1848.94	2.86035		1848.94	11.4392
[truncated: 8,942 more rows]

## Sheet: Figure 2b
tw(s)	tp(s)
0.35	70
0.4	261
0.5	679
[truncated: 2 more rows]

## Sheet: Figure 2c
tw(s)	Δσ(Mpa)	y(Er±)
[truncated: 5 more rows]

[truncated: 34 more sheets: Figure 2d, Figure 2e, Figure 2f, Figure 3a, Figure 3b, Figure 3c, Figure 3d, Figure 3e, Figure 3f, Figure 4a, Figure 4b, Figure 4c, Figure 5a, Figure 5b, Figure 5c, Figure 5d, Figure 5e, Figure 5f, Supplementary Fig. 1, Supplementary Fig. 2 …]
